# Supplementary material for: Five Hidden Species in a Widespread European Vertebrate: Disentangling the Alpine Newt Cryptic Species Complex Through Genomic Phylogeography
Source: Mol Ecol. 2026 Mar 9;35(5):e70300. doi: 10.1111/mec.70300 (PMC12970581; doi:10.1111/mec.70300)
Supplement: Supplementary file 2 — Tables S1–S5: mec70300‐sup‐0002‐TablesS1‐S5.xlsx. [file MEC-35-e70300-s002.xlsx]

## Sheet: Table S1
Table S1. Sampling details.							Admixture K = 8 results									Admixture K = 9 results
										alpestris		reiseri							alpestris		reiseri
Number	ID	Locality	Latitude	Longitude	mtDNA haplotype		Southern Balkan	Vlasina	Italy	Spain	Central+Western Europe	Central Balkans	Southern Romania	Northern Balkan		Southern Balkan	Vlasina	Italy	Spain	Central+Western Europe	Western Balkans	Eastern Balkans	Southern Romania	Northern Balkan		IQ-TREE considered unadmixed	Nuclear DNA (sub) group
1	Ich_0411	Albania: Rabdisht	41.6824	20.521	SB_7		0.999929	1.1e-05	1e-05	1e-05	1e-05	1e-05	1e-05	1e-05		0.99992	1e-05	1e-05	1e-05	1e-05	1e-05	1e-05	1e-05	1e-05		yes	Southern Balkan
2	Ich_0090	Greece: Smolikas Mt	40.1351	20.9105	SB_5		0.99993	1e-05	1e-05	1e-05	1e-05	1e-05	1e-05	1e-05		0.99992	1e-05	1e-05	1e-05	1e-05	1e-05	1e-05	1e-05	1e-05		yes	Southern Balkan
3	Ich_0088	Greece: Lakmos Mt	39.7154	21.1956	SB_2		0.999928	1e-05	1e-05	1e-05	1e-05	1.2e-05	1e-05	1e-05		0.99992	1e-05	1e-05	1e-05	1e-05	1e-05	1e-05	1e-05	1e-05		yes	Southern Balkan
4	Ich_0092	Greece: Palio Mikro Chorio	38.8324	21.7207	SB_1		0.99993	1e-05	1e-05	1e-05	1e-05	1e-05	1e-05	1e-05		0.99992	1e-05	1e-05	1e-05	1e-05	1e-05	1e-05	1e-05	1e-05		yes	Southern Balkan
5	Ich_0103	Greece: Kalavryta	38.032	22.0996	SB_3		0.99993	1e-05	1e-05	1e-05	1e-05	1e-05	1e-05	1e-05		0.99992	1e-05	1e-05	1e-05	1e-05	1e-05	1e-05	1e-05	1e-05		yes	Southern Balkan
6	Ich_0552	Kosovo: Sua reka, Sharr Mountains	41.9033	20.6426	SB_8		0.88565	1e-05	1e-05	1e-05	1e-05	0.11429	1e-05	1e-05		0.865434	1e-05	1e-05	1e-05	1e-05	0.134496	1e-05	1e-05	1e-05		no	n/a
7	Ich_0555	North Macedonia: Šar planina, Lukovo polje	41.8626	20.6565	SB_8		0.897098	1e-05	1e-05	1e-05	1e-05	0.102842	1e-05	1e-05		0.874246	1e-05	1e-05	1e-05	1e-05	0.125684	1e-05	1e-05	1e-05		no	n/a
8	Ich_0473	Kosovo: Donje ravne mlake	41.9	20.683	SB_8		0.912984	1e-05	1e-05	1e-05	1e-05	0.086956	1e-05	1e-05		0.895377	1e-05	1e-05	1e-05	1e-05	0.104553	1e-05	1e-05	1e-05		no	n/a
9	Ich_0191	Serbia: Vlasina, Ljutež	42.7899	22.1378	Internal primers		1e-05	0.99993	1e-05	1e-05	1e-05	1e-05	1e-05	1e-05		1.2e-05	0.999918	1e-05	1e-05	1e-05	1e-05	1e-05	1e-05	1e-05		yes	Vlasina
10	Ich_0186	Serbia: Vlasina	42.739	22.3302	Internal primers		1e-05	0.99993	1e-05	1e-05	1e-05	1e-05	1e-05	1e-05		1e-05	0.99992	1e-05	1e-05	1e-05	1e-05	1e-05	1e-05	1e-05		yes	Vlasina
11	Ich_0085	Bulgaria: Bazovitsa	42.6115	22.5348	Internal primers		1e-05	0.99993	1e-05	1e-05	1e-05	1e-05	1e-05	1e-05		1e-05	0.99992	1e-05	1e-05	1e-05	1e-05	1e-05	1e-05	1e-05		yes	Vlasina
12	Ich_0163	Serbia: Crna Trava	42.8099	22.299	VLAS_1		1e-05	0.99993	1e-05	1e-05	1e-05	1e-05	1e-05	1e-05		1e-05	0.99992	1e-05	1e-05	1e-05	1e-05	1e-05	1e-05	1e-05		yes	Vlasina
13	Ich_0080	Bulgaria: Nasalevtsi	42.831	22.4992	VLAS_1		1e-05	0.99993	1e-05	1e-05	1e-05	1e-05	1e-05	1e-05		1.8e-05	0.999912	1e-05	1e-05	1e-05	1e-05	1e-05	1e-05	1e-05		yes	Vlasina
14	Ich_0192	Serbia: Vlasina, Tumba	42.892	22.4221	VLAS_1		1e-05	0.99993	1e-05	1e-05	1e-05	1e-05	1e-05	1e-05		1e-05	0.99992	1e-05	1e-05	1e-05	1e-05	1e-05	1e-05	1e-05		yes	Vlasina
15	Ich_0161	Serbia: Bosilegrad: Zli dol	42.459	22.4352	CB_4		1e-05	0.654838	1e-05	1e-05	1e-05	0.345102	1e-05	1e-05		1e-05	0.63226	1e-05	1e-05	1e-05	0.320617	0.047063	1e-05	1e-05		no	n/a
16	Ich_0233	Italy: Montalto Uffugo	39.55	16.0167	Internal primers		1e-05	1e-05	0.999921	1.2e-05	1e-05	1.7e-05	1e-05	1e-05		1e-05	1e-05	0.99992	1e-05	1e-05	1e-05	1e-05	1e-05	1e-05		yes	Italy
17	Ich_0209	Italy: Madonna del Lago	44.1167	7.98333	IT_6		1e-05	1e-05	0.99993	1e-05	1e-05	1e-05	1e-05	1e-05		1e-05	1e-05	0.99992	1e-05	1e-05	1e-05	1e-05	1e-05	1e-05		yes	Italy
18	Ich_0203	Italy: M.te Penna	44.4833	9.48333	Internal primers		1e-05	1e-05	0.999923	1e-05	1e-05	1.7e-05	1e-05	1e-05		1e-05	1e-05	0.99992	1e-05	1e-05	1e-05	1e-05	1e-05	1e-05		yes	Italy
19	Ich_0224	Italy: Pecetto Torinese	45.0333	7.71667	IT_1		1e-05	1e-05	0.99993	1e-05	1e-05	1e-05	1e-05	1e-05		1e-05	1e-05	0.99992	1e-05	1e-05	1e-05	1e-05	1e-05	1e-05		yes	Italy
20	Ich_0200	Italy: Lago Greppo	44.1167	10.6667	Internal primers		1e-05	1.2e-05	0.99992	1e-05	1e-05	1.8e-05	1e-05	1e-05		1e-05	1e-05	0.99992	1e-05	1e-05	1e-05	1e-05	1e-05	1e-05		yes	Italy
21	Ich_0197	Italy: Iesa	43.0833	11.2333	IT_7		1e-05	1e-05	0.99993	1e-05	1e-05	1e-05	1e-05	1e-05		1e-05	1e-05	0.99992	1e-05	1e-05	1e-05	1e-05	1e-05	1e-05		yes	Italy
22	Ich_0231	Italy: Camaldoli	43.8	11.8167	Internal primers		1e-05	1e-05	0.99993	1e-05	1e-05	1e-05	1e-05	1e-05		1e-05	1e-05	0.99992	1e-05	1e-05	1e-05	1e-05	1e-05	1e-05		yes	Italy
23	Ich_0241	Italy: Monti della Laga	42.7	13.3167	Internal primers		1.1e-05	1e-05	0.999924	1e-05	1e-05	1.5e-05	1e-05	1e-05		1e-05	1e-05	0.99992	1e-05	1e-05	1e-05	1e-05	1e-05	1e-05		yes	Italy
24	Ich_0274	Spain: Sierra de Aralar, Navarra	42.9467	-1.84627	EWES_42		1e-05	1e-05	1.4e-05	0.999926	1e-05	1e-05	1e-05	1e-05		1e-05	1e-05	1e-05	0.99992	1e-05	1e-05	1e-05	1e-05	1e-05		yes	Spain
25	Ich_0275	Spain: Siero, Asturias	43.434	-5.70211	EWES_39		1e-05	1e-05	1e-05	0.99993	1e-05	1e-05	1e-05	1e-05		1e-05	1e-05	1e-05	0.99992	1e-05	1e-05	1e-05	1e-05	1e-05		yes	Spain
26	Ich_0298	Spain: Villar	43.4297	-5.57064	EWES_39		1e-05	1e-05	1e-05	0.99993	1e-05	1e-05	1e-05	1e-05		1e-05	1e-05	1e-05	0.99992	1e-05	1e-05	1e-05	1e-05	1e-05		yes	Spain
27	Ich_0069	Poland: Wola Rzeplińska	49.8979	22.3859	EWES_4		1e-05	1e-05	1e-05	1e-05	0.99993	1e-05	1e-05	1e-05		1e-05	1e-05	1e-05	1e-05	0.99992	1e-05	1e-05	1e-05	1e-05		yes	Central+Western Europe
28	Ich_0031	Ukraine: Kolochava	48.399	23.79	Internal primers		1e-05	1e-05	1e-05	1e-05	0.99993	1e-05	1e-05	1e-05		1e-05	1e-05	1e-05	1e-05	0.99992	1e-05	1e-05	1e-05	1e-05		yes	Central+Western Europe
29	Ich_0015	Poland: Rzyki	49.7756	19.3952	EWES_4		1e-05	1e-05	1e-05	1e-05	0.99993	1e-05	1e-05	1e-05		1e-05	1e-05	1e-05	1.1e-05	0.999919	1e-05	1e-05	1e-05	1e-05		yes	Central+Western Europe
30	Ich_0016	Ukraine: Turyi Remety	48.721	22.555	EWES_4		1e-05	1e-05	1e-05	1e-05	0.99993	1e-05	1e-05	1e-05		1e-05	1e-05	1e-05	1e-05	0.99992	1e-05	1e-05	1e-05	1e-05		yes	Central+Western Europe
31	Ich_0296	Hungary: Mátraszentimre	47.93	19.86	EWES_4		1e-05	1e-05	1e-05	1e-05	0.99993	1e-05	1e-05	1e-05		1e-05	1e-05	1e-05	1e-05	0.99992	1e-05	1e-05	1e-05	1e-05		yes	Central+Western Europe
32	Ich_0294	Hungary: Bükk Mts, Sólyom pit, Parasznya	48.12	20.56	EWES_3		1e-05	1e-05	1e-05	1e-05	0.99993	1e-05	1e-05	1e-05		1e-05	1e-05	1e-05	1e-05	0.99992	1e-05	1e-05	1e-05	1e-05		yes	Central+Western Europe
33	Ich_0051	Romania: Larga	46.844	24.9464	EWES_4		1e-05	1e-05	1e-05	1e-05	0.99993	1e-05	1e-05	1e-05		1e-05	1e-05	1e-05	1e-05	0.99992	1e-05	1e-05	1e-05	1e-05		yes	Central+Western Europe
34	Ich_0054	Romania: Gheorgheni hotel	46.7474	25.6723	EWES_4		1e-05	1e-05	1e-05	1e-05	0.99993	1e-05	1e-05	1e-05		1e-05	1e-05	1e-05	1e-05	0.99992	1e-05	1e-05	1e-05	1e-05		yes	Central+Western Europe
35	Ich_0053	Romania: Camp Cetatii	46.7036	25.0686	EWES_4		1e-05	1e-05	1e-05	1e-05	0.99993	1e-05	1e-05	1e-05		1e-05	1e-05	1e-05	1e-05	0.99992	1e-05	1e-05	1e-05	1e-05		yes	Central+Western Europe
36	Ich_0064	Poland: Burgrabice	50.3322	17.2812	EWES_1		1e-05	1e-05	1e-05	0.032624	0.967316	1e-05	1e-05	1e-05		1e-05	1e-05	1e-05	0.041998	0.957932	1e-05	1e-05	1e-05	1e-05		no	n/a
37	Ich_0281	Germany: Schönau am Königssee	47.6147	12.9781	EWES_1		1e-05	1e-05	1e-05	0.082685	0.917255	1e-05	1e-05	1e-05		1e-05	1e-05	1e-05	0.089834	0.910096	1e-05	1e-05	1e-05	1e-05		no	n/a
38	Ich_0310	Switzerland: Allaman	46.471	6.39573	EWES_1		1e-05	1e-05	1e-05	0.078855	0.921085	1e-05	1e-05	1e-05		1e-05	1e-05	1e-05	0.087354	0.912576	1e-05	1e-05	1e-05	1e-05		no	n/a
39	Ich_0302	France: Chamechaude	45.2983	5.74977	EWES_1		1e-05	1e-05	1e-05	0.061895	0.938045	1e-05	1e-05	1e-05		1e-05	1e-05	1e-05	0.069349	0.930581	1e-05	1e-05	1e-05	1e-05		no	n/a
40	Ich_0075	Poland: Piechowice	50.8575	15.6315	EWES_1		1e-05	1e-05	1e-05	0.062527	0.937413	1e-05	1e-05	1e-05		1e-05	1e-05	1e-05	0.067344	0.932586	1e-05	1e-05	1e-05	1e-05		no	n/a
41	Ich_0278	Netherlands: Molenven, Waalre	51.3857	5.46067	EWES_10		1e-05	1e-05	1e-05	0.047426	0.952514	1e-05	1e-05	1e-05		1e-05	1e-05	1e-05	0.055315	0.944615	1e-05	1e-05	1e-05	1e-05		no	n/a
42	Ich_0306	Switzerland: Lucomagno	46.5363	8.82592	EWES_12		1e-05	1e-05	1e-05	0.080439	0.919501	1e-05	1e-05	1e-05		1e-05	1e-05	1e-05	0.090319	0.909611	1e-05	1e-05	1e-05	1e-05		no	n/a
43	Ich_0046	Germany: Harz near Langelsheim	51.9062	10.3332	Internal primers		1e-05	1.3e-05	1e-05	0.057054	0.942883	1e-05	1e-05	1e-05		1e-05	1e-05	1e-05	0.064737	0.935193	1e-05	1e-05	1e-05	1e-05		no	n/a
44	Ich_0285	Germany: Hohenhole	49.3099	9.58828	EWES_11		1e-05	1e-05	1e-05	0.050624	0.949316	1e-05	1e-05	1e-05		1e-05	1e-05	1e-05	0.060575	0.939355	1e-05	1e-05	1e-05	1e-05		no	n/a
45	Ich_0519	Romania: Suzana	45.4189	25.9573	NBR_8		1e-05	1e-05	1e-05	1e-05	0.444557	1e-05	0.555383	1e-05		1e-05	1e-05	1e-05	1e-05	0.444071	1e-05	1e-05	0.555859	1e-05		no	n/a
46	Ich_0521	Romania: Zizin	45.6061	25.7993	NBR_8		1e-05	1e-05	1e-05	1e-05	0.458726	1e-05	0.541214	1e-05		1e-05	1e-05	1e-05	1e-05	0.45844	1e-05	1e-05	0.54149	1e-05		no	n/a
47	Ich_0523	Romania: Buzăiel	45.6041	26.0316	NBR_8		1e-05	1e-05	1e-05	1e-05	0.48938	1e-05	0.51056	1e-05		1e-05	1e-05	1e-05	1e-05	0.48898	1e-05	1e-05	0.51095	1e-05		no	n/a
48	Ich_0541	Romania: Scărişoara	45.2123	26.3938	EWES_4		1e-05	1e-05	1e-05	1e-05	0.494684	1e-05	0.505256	1e-05		1e-05	1e-05	1e-05	1e-05	0.494289	1e-05	1e-05	0.505641	1e-05		no	n/a
49	Ich_0402	Romania: Penteleu	45.599	26.4128	EWES_4		1e-05	1e-05	1e-05	1e-05	0.595653	1e-05	0.404287	1e-05		1e-05	1e-05	1e-05	1e-05	0.595154	1e-05	1e-05	0.404776	1e-05		no	n/a
50	Ich_0529	Romania: Covasna	45.8354	26.2457	EWES_4		1e-05	1e-05	1e-05	1e-05	0.644565	1e-05	0.355375	1e-05		1e-05	1e-05	1e-05	1e-05	0.644235	1e-05	1e-05	0.355695	1e-05		no	n/a
51	Ich_0527	Romania: Pasul Oituz	46.0565	26.3647	EWES_4		1e-05	1e-05	1e-05	1e-05	0.786607	1e-05	0.213333	1e-05		1e-05	1e-05	1e-05	1e-05	0.786383	1e-05	1e-05	0.213547	1e-05		no	n/a
52	Ich_0291	Hungary: Szakonyfalu	46.91	16.23	EWES_6		1e-05	1e-05	1e-05	0.214374	0.706156	1e-05	1e-05	0.07942		1e-05	1e-05	1e-05	0.218117	0.702568	1e-05	1e-05	1e-05	0.079254		no	n/a
53	Ich_0248	Italy: Socchieve melaris	46.4084	12.8333	EWES_1		1e-05	1e-05	0.025077	0.29215	0.601575	1e-05	1e-05	0.081158		1e-05	1e-05	0.027697	0.295499	0.596977	1e-05	1e-05	1e-05	0.079778		no	n/a
54	Ich_0254	Slovenia: jezero Kreda, Zgornja Radovna	46.4167	13.9921	EWES_25		1e-05	1e-05	0.035316	0.278922	0.523922	1e-05	1e-05	0.1618		1e-05	1e-05	0.034832	0.284146	0.519622	1e-05	1e-05	1e-05	0.16135		no	n/a
55	Ich_0453	Slovenia: Nova poljana, Biba Planina	46.2459	14.8416	EWES_30		1e-05	1e-05	0.031343	0.259034	0.487344	1e-05	1e-05	0.222239		1e-05	1e-05	0.031429	0.263738	0.483359	1e-05	1e-05	1e-05	0.221424		no	n/a
56	Ich_0297	Hungary: Bakonybél	47.26	17.67	Internal primers		1e-05	1e-05	1e-05	0.169812	0.453718	1e-05	1e-05	0.376421		1e-05	1e-05	1e-05	0.175153	0.449018	1e-05	1e-05	1e-05	0.375768		no	n/a
57	Ich_0266	Slovenia: Gozd, Col	45.8975	13.9888	EWES_15		1e-05	1e-05	0.032101	0.308242	0.457225	1e-05	1e-05	0.202392		1e-05	1e-05	0.032061	0.313184	0.45297	1e-05	1e-05	1e-05	0.201735		no	n/a
58	Ich_0373	Bosnia and Herzegovina: Mt. Zelengora	43.368	18.593	CB_9		1e-05	1e-05	1e-05	1e-05	1e-05	0.811579	1e-05	0.188361		1e-05	1e-05	1e-05	1e-05	1e-05	0.940363	0.059567	1e-05	1e-05		no	n/a
59	Ich_0136	Montenegro: Hercegova Luka	42.9817	18.5775	MONT_3		1e-05	1e-05	1e-05	1e-05	1e-05	0.932209	1e-05	0.067731		1e-05	1e-05	1e-05	1e-05	1e-05	0.99992	1e-05	1e-05	1e-05		no	n/a
60	Ich_0182	Montenegro: Glavica	42.8187	18.6338	Internal		1e-05	1e-05	1e-05	1e-05	1e-05	0.917502	1e-05	0.082438		1e-05	1e-05	1e-05	1e-05	1e-05	0.99992	1e-05	1e-05	1e-05		no	n/a
61	Ich_0107	Bosnia and Herzegovina: Prokoško lake	43.957	17.756	failed, interpolated		1e-05	1e-05	1e-05	1e-05	1e-05	0.99993	1e-05	1e-05		1e-05	1e-05	1e-05	1e-05	1e-05	0.999919	1.1e-05	1e-05	1e-05		yes	Central Balkans
62	Ich_0414	Albania: Fushe Okol	42.3964	19.6964	MONT_4		1e-05	0.00323	1e-05	1e-05	1e-05	0.99671	1e-05	1e-05		1e-05	1e-05	1e-05	1e-05	1e-05	0.99992	1e-05	1e-05	1e-05		yes	Central Balkans
63	Ich_0419	Albania: Pllaja e Markofces	42.5164	20.0093	MONT_5		1e-05	1e-05	1e-05	1e-05	1e-05	0.99993	1e-05	1e-05		1e-05	1e-05	1e-05	1e-05	1e-05	0.999918	1.2e-05	1e-05	1e-05		yes	Central Balkans
64	Ich_0183	Serbia: Jarut	43.0647	20.2449	MONT_2		1e-05	1e-05	1e-05	1e-05	1e-05	0.954046	1e-05	0.045894		1e-05	1e-05	1e-05	1e-05	1e-05	0.852848	0.147082	1e-05	1e-05		no	n/a
65	Ich_0181	Serbia: Nova Varoš	43.4597	19.8154	Internal primers		1e-05	1e-05	1e-05	1e-05	1e-05	0.938925	1e-05	0.061015		1e-05	1e-05	1e-05	1e-05	1e-05	0.840379	0.159551	1e-05	1e-05		no	n/a
66	Ich_0565	Serbia: Kopaonik, Barska reka, Jablanova ravan	43.293	20.764	CB_4		1.4e-05	0.000722	1e-05	1e-05	1e-05	0.995288	1e-05	0.003936		1e-05	1e-05	1e-05	1e-05	1e-05	0.7734	0.22653	1e-05	1e-05		no	n/a
67	Ich_0193	Serbia: Vranje, Devotin	42.4903	21.9013	CB_4		1e-05	0.224628	1e-05	1e-05	1e-05	0.775312	1e-05	1e-05		1e-05	0.19386	1e-05	1e-05	1e-05	0.657613	0.148467	1e-05	1e-05		no	n/a
68	Ich_0353	Bosnia and Herzegovina: Matinski vis	44.467	17.973	CB_8		1e-05	1e-05	1e-05	1e-05	1e-05	0.524182	0.028049	0.447719		1e-05	1e-05	1e-05	1e-05	1e-05	0.494587	0.100348	0.011246	0.393769		no	n/a
69	Ich_0356	Bosnia and Herzegovina: Mt Ozren	43.92	18.47	CB_9		1e-05	1e-05	1e-05	1e-05	1e-05	0.736387	1e-05	0.263553		1e-05	1e-05	1e-05	1e-05	1e-05	0.665001	0.156273	1e-05	0.178666		no	n/a
70	Ich_0151	Serbia: Južni kučaj	44.0855	21.8316	CB_3		1e-05	1e-05	1e-05	1e-05	1e-05	0.99993	1e-05	1e-05		1e-05	1e-05	1e-05	1e-05	1e-05	1e-05	0.99992	1e-05	1e-05		yes	Central Balkans
71	Ich_0169	Serbia: Majdanpek: Debeli lug	44.3798	21.8776	CB_3		1e-05	1e-05	1e-05	1e-05	1e-05	0.99993	1e-05	1e-05		1e-05	1e-05	1e-05	1e-05	1e-05	1e-05	0.99992	1e-05	1e-05		yes	Central Balkans
72	Ich_0083	Bulgaria: Bogdan	42.6015	24.4736	Internal primers		1e-05	1e-05	1e-05	1e-05	1e-05	0.99993	1e-05	1e-05		1e-05	1e-05	1e-05	1e-05	1e-05	1e-05	0.99992	1e-05	1e-05		yes	Central Balkans
73	Ich_0312	Bulgaria: Petrohan	43.102	23.1921	CB_3		1e-05	1e-05	1e-05	1e-05	1e-05	0.99993	1e-05	1e-05		1e-05	1e-05	1e-05	1e-05	1e-05	1e-05	0.99992	1e-05	1e-05		yes	Central Balkans
74	Ich_0339	Bulgaria: Yundola	42.071	23.871	CB_17		1e-05	1e-05	1e-05	1e-05	1e-05	0.99993	1e-05	1e-05		1e-05	1e-05	1e-05	1e-05	1e-05	1e-05	0.99992	1e-05	1e-05		yes	Central Balkans
75	Ich_0474	Greece: Elatia	41.5	24.3	CB_3		1e-05	1e-05	1e-05	1e-05	1e-05	0.99993	1e-05	1e-05		1e-05	1e-05	1e-05	1e-05	1e-05	1e-05	0.99992	1e-05	1e-05		yes	Central Balkans
76	Ich_0328	Bulgaria: Dospat	41.672	24.11	CB_3		1.2e-05	1e-05	1e-05	1e-05	1e-05	0.999927	1e-05	1.1e-05		1e-05	1.4e-05	1e-05	1e-05	1e-05	1e-05	0.999916	1e-05	1e-05		yes	Central Balkans
77	Ich_0184	Serbia: Valjevo, Gola glava	44.4023	19.8415	CB_5		1e-05	0.010847	1e-05	1e-05	1e-05	0.903707	1e-05	0.085395		1e-05	1e-05	1e-05	1e-05	1e-05	0.737157	0.262773	1e-05	1e-05		no	n/a
78	Ich_0398	Romania: Leresti	45.4341	24.9986	NBR_8		1e-05	1e-05	1e-05	1e-05	0.060842	1e-05	0.939098	1e-05		1e-05	1e-05	1e-05	1e-05	0.059671	1e-05	1e-05	0.940259	1e-05		no	n/a
79	Ich_0513	Romania: Transfagarasan	45.5455	24.5934	NBR_21		1e-05	1e-05	1e-05	1e-05	1e-05	1e-05	0.99993	1e-05		1e-05	1e-05	1e-05	1e-05	1e-05	1e-05	1e-05	0.99992	1e-05		yes	Southern Romania
80	Ich_0515	Romania: Rau Sadului	45.6297	24.0838	NBR_5		1e-05	1e-05	1e-05	1e-05	1e-05	1e-05	0.99993	1e-05		1e-05	1e-05	1e-05	1e-05	1e-05	1e-05	1e-05	0.99992	1e-05		yes	Southern Romania
81	Ich_0517	Romania: Jigoreasa	45.4991	23.295	NBR_5		1e-05	1e-05	1e-05	1e-05	1e-05	1e-05	0.99993	1e-05		1e-05	1e-05	1e-05	1e-05	1e-05	1e-05	1e-05	0.99992	1e-05		yes	Southern Romania
82	Ich_0078	Romania: Riu Mare campground	45.4351	22.4562	NBR_13		1e-05	1e-05	1e-05	1e-05	1e-05	1e-05	0.99993	1e-05		1e-05	1e-05	1e-05	1e-05	1e-05	1e-05	1e-05	0.99992	1e-05		yes	Southern Romania
83	Ich_0540	Romania: Gura Zlata	45.3902	22.7693	NBR_4		1e-05	1e-05	1e-05	1e-05	1e-05	1e-05	0.99993	1e-05		1e-05	1e-05	1e-05	1e-05	1e-05	1e-05	1e-05	0.99992	1e-05		yes	Southern Romania
84	Ich_0288	Romania: Apuseni Mts, Vartop	46.51	22.66	NBR_9		1e-05	1e-05	1e-05	1e-05	1e-05	1e-05	0.99993	1e-05		1e-05	1e-05	1e-05	1e-05	1e-05	1e-05	1e-05	0.99992	1e-05		yes	Southern Romania
85	Ich_0076	Romania: Sinaia	45.332	25.553	NBR_8		1e-05	1e-05	1e-05	1e-05	0.310099	1e-05	0.689841	1e-05		1e-05	1e-05	1e-05	1e-05	0.309711	1e-05	1e-05	0.690219	1e-05		no	n/a
86	Ich_0525	Romania: Moieciu de Jos	45.4747	25.3094	NBR_8		1e-05	1e-05	1e-05	1e-05	0.169427	1e-05	0.830513	1e-05		1e-05	1e-05	1e-05	1e-05	0.169153	1e-05	1e-05	0.830777	1e-05		no	n/a
87	Ich_0510	Romania: Râuşor	45.3966	25.0676	NBR_8		1e-05	1e-05	1e-05	1e-05	0.108167	1e-05	0.891773	1e-05		1e-05	1e-05	1e-05	1e-05	0.107491	1e-05	1e-05	0.892439	1e-05		no	n/a
88	Ich_0361	Bosnia and Herzegovina: Mt. Dinara	44.1062	16.3691	Internal primers		1e-05	1e-05	1e-05	1e-05	1e-05	0.141291	0.006761	0.851898		1e-05	1e-05	1e-05	1e-05	1e-05	0.18105	1e-05	1e-05	0.81888		no	n/a
89	Ich_0349	Bosnia and Herzegovina: Bosanska Krupa	44.854	16.823	CB_6		1e-05	1e-05	1e-05	1e-05	1e-05	0.007232	1e-05	0.992708		1e-05	1e-05	1e-05	1e-05	1e-05	0.064461	1e-05	1e-05	0.935469		yes	Northern Balkan
90	Ich_0486	Croatia: Zagreb, Strmec, Dragonožec	45.682	15.929	NBR_16		1e-05	1e-05	1e-05	1e-05	1e-05	1e-05	1e-05	0.99993		1e-05	1e-05	1e-05	1e-05	1e-05	1e-05	1e-05	1e-05	0.99992		yes	Northern Balkan
91	Ich_0242	Croatia: Dreznica	45.1137	15.1222	NBR_12		1e-05	1e-05	1e-05	0.038884	1e-05	1e-05	1e-05	0.961056		1e-05	1e-05	1e-05	0.040407	1e-05	1e-05	1e-05	1e-05	0.959523		no	n/a
92	Ich_0345	Bosnia and Herzegovina: Bihaæ	44.8202	15.8684	failed, interpolated		1e-05	1e-05	1e-05	1e-05	1e-05	1e-05	1e-05	0.99993		1e-05	1e-05	1e-05	1e-05	1e-05	1e-05	1e-05	1e-05	0.99992		yes	Northern Balkan
93	Ich_0381	Croatia: Krbavsko polje, Kurjak	44.4865	15.7163	CB_13		1e-05	1e-05	1e-05	1e-05	1e-05	1e-05	1e-05	0.99993		1e-05	1e-05	1e-05	1e-05	1e-05	1e-05	1e-05	1e-05	0.99992		yes	Northern Balkan
94	Ich_0384	Croatia: Krbavsko polje, Laudonov gaj	44.6371	15.6677	NBR_17		1e-05	1e-05	1e-05	1e-05	1e-05	1e-05	1e-05	0.99993		1e-05	1e-05	1e-05	1e-05	1e-05	1e-05	1e-05	1e-05	0.99992		yes	Northern Balkan
95	Ich_0386	Croatia: Karlovac, Luka Pokupska	45.5204	15.6394	NBR_15		1e-05	1e-05	1e-05	1e-05	1e-05	1e-05	1e-05	0.99993		1e-05	1e-05	1e-05	1e-05	1e-05	1e-05	1e-05	1e-05	0.99992		yes	Northern Balkan
96	Ich_0482	Croatia: Čazma, Zdenčec	45.811	16.681	NBR_22		1e-05	1e-05	1e-05	1e-05	1e-05	1e-05	1e-05	0.99993		0.000445	1e-05	1e-05	1e-05	1e-05	1e-05	1e-05	1e-05	0.999485		yes	Northern Balkan
97	Ich_0498	Croatia: Grubišno Polje, Velika Dapčevica	45.745	17.269	NBR_24		1e-05	1e-05	1e-05	1e-05	1e-05	1e-05	1e-05	0.99993		1e-05	1e-05	1e-05	1e-05	0.000464	1e-05	1e-05	1e-05	0.999466		yes	Northern Balkan
98	Ich_0472	Croatia: Jankovac	45.517	17.683	failed, interpolated		1e-05	1e-05	1e-05	0.012556	1e-05	1e-05	1e-05	0.987384		1.1e-05	1e-05	1e-05	0.017497	1e-05	1e-05	1e-05	1e-05	0.982433		no	n/a
99	Ich_0500	Croatia: Slatina, šuma Živkovac	45.727	17.6	NBR_20		1e-05	1e-05	1e-05	1e-05	1e-05	1e-05	1e-05	0.99993		1e-05	1e-05	1e-05	1e-05	0.000762	1e-05	1e-05	1e-05	0.999168		yes	Northern Balkan
100	Ich_0426	Bosnia and Herzegovina: Bojište	44.6875	16.4378	Internal primers		1e-05	1e-05	1e-05	1e-05	1e-05	0.075855	1e-05	0.924085		1e-05	1e-05	1e-05	1e-05	1e-05	0.097627	1e-05	1e-05	0.902303		no	n/a
101	Ich_0383	Croatia: Žumberak, Koretići, PD Scout	45.7981	15.5501	NBR_14		1e-05	1e-05	1e-05	0.033428	0.005964	1e-05	1e-05	0.960558		1e-05	1e-05	1e-05	0.035506	0.003097	1e-05	1e-05	1e-05	0.961337		no	n/a
102	Ich_0379	Croatia: Žumberak, Jurkovo Selo	45.7037	15.4587	NBR_16		1e-05	1e-05	1e-05	0.011762	1e-05	1e-05	1e-05	0.988178		1e-05	1e-05	1e-05	0.011265	1e-05	1.1e-05	1e-05	1e-05	0.988664		no	n/a
103	Ich_0460	Slovenia: Krvavi Kamen - Dom pri Gospodični	45.7688	15.3132	NBR_18		1e-05	1e-05	1e-05	0.028547	1e-05	1e-05	1e-05	0.971393		1e-05	1e-05	1e-05	0.028426	1e-05	1e-05	1e-05	1e-05	0.971504		no	n/a
104	Ich_0475	Croatia: Medvednica, Krumpirište	45.906	15.943	NBR_19		1e-05	1e-05	1e-05	0.061492	0.095299	1e-05	1e-05	0.843159		1e-05	1e-05	1e-05	0.063877	0.093162	1e-05	1e-05	1e-05	0.842901		no	n/a
105	Ich_0507	Croatia: Zlatar, Čubeki	46.098	16.1	NBR_19		1e-05	1e-05	1e-05	0.059079	0.078446	1e-05	1e-05	0.862425		1e-05	1e-05	1e-05	0.061076	0.076365	1e-05	1e-05	1e-05	0.862499		no	n/a
106	Ich_0484	Croatia: Nova Gradiška, Visoka greda	45.201	17.326	NBR_23		1e-05	1e-05	1e-05	1e-05	1e-05	1e-05	1e-05	0.99993		1e-05	1e-05	1e-05	1e-05	1e-05	1e-05	1e-05	1e-05	0.99992		yes	Northern Balkan
For underlined samples, DNA extractions were available from Robbemont et al. (2023)

## Sheet: Table S2
Table S2. Localities for ecological analyses.
Source	Locality	Latitude	Longitude	nuDNA sp
GBIF	Czech Republic: 1841246474	50.0757	14.402	alpestris
GBIF	Czech Republic: 1891290550	49.7056	13.7125	alpestris
GBIF	Czech Republic: 1913697301	49.2096	17.3547	alpestris
GBIF	Czech Republic: 1914237915	49.2077	17.3588	alpestris
GBIF	Czech Republic: 1945430041	49.2086	17.3572	alpestris
GBIF	Czech Republic: 1978449210	49.2141	17.3535	alpestris
GBIF	Czech Republic: 1986598448	49.2045	17.3593	alpestris
GBIF	Czech Republic: 2244266968	49.5495	18.7728	alpestris
GBIF	Czech Republic: 2597691409	50.7019	14.0972	alpestris
GBIF	Czech Republic: 2626313127	50.8569	14.4932	alpestris
GBIF	Czech Republic: 2626481930	50.7335	13.7825	alpestris
GBIF	Czech Republic: 2814229533	50.7735	15.4185	alpestris
GBIF	Czech Republic: 2980796371	49.2454	17.8367	alpestris
GBIF	Czech Republic: 3044657532	49.8355	14.4153	alpestris
GBIF	Czech Republic: 3070775052	50.463	14.6675	alpestris
GBIF	Czech Republic: 3090531172	50.0754	14.4002	alpestris
GBIF	Czech Republic: 3108985462	49.0367	14.4734	alpestris
GBIF	Czech Republic: 3109016134	50.3849	13.0871	alpestris
GBIF	Czech Republic: 3355066541	49.215	17.3512	alpestris
GBIF	Czech Republic: 3384026963	50.463	14.6673	alpestris
GBIF	Czech Republic: 3723855150	50.0922	12.3021	alpestris
GBIF	Czech Republic: 3760345764	48.892	14.6978	alpestris
GBIF	Czech Republic: 3764114365	49.9343	14.7312	alpestris
GBIF	Czech Republic: 3772524158	49.6794	15.8288	alpestris
GBIF	Czech Republic: 3773008573	50.7404	14.2079	alpestris
GBIF	Czech Republic: 3858599971	48.9234	14.8388	alpestris
GBIF	Czech Republic: 3860483005	50.2403	16.5201	alpestris
GBIF	Czech Republic: 4080491336	50.2769	16.4104	alpestris
GBIF	Czech Republic: 4080779577	50.5123	15.3841	alpestris
GBIF	Czech Republic: 4096625395	49.207	17.3553	alpestris
GBIF	Czech Republic: 4096643389	48.7104	14.7372	alpestris
GBIF	Czech Republic: 4096669426	48.7105	14.7372	alpestris
GBIF	Czech Republic: 4096758369	48.7103	14.7372	alpestris
GBIF	Czech Republic: 4127020417	50.0723	14.4237	alpestris
GBIF	Czech Republic: 4127038513	50.7213	15.7262	alpestris
GBIF	Czech Republic: 4127214798	49.4141	15.6807	alpestris
GBIF	Czech Republic: 4130108986	50.4631	14.6672	alpestris
GBIF	Czech Republic: 4137891278	50.7683	15.4423	alpestris
GBIF	Czech Republic: 4138639029	49.9768	13.8527	alpestris
GBIF	Czech Republic: 4153624557	48.9976	13.6785	alpestris
GBIF	Czech Republic: 4171172097	49.4548	18.128	alpestris
GBIF	Czech Republic: 4400206798	49.5072	15.3787	alpestris
GBIF	Czech Republic: 4405463165	49.3448	17.7943	alpestris
GBIF	Czech Republic: 4431064968	51.0196	14.4259	alpestris
GBIF	Czech Republic: 4436276534	50.0722	14.4238	alpestris
GBIF	Czech Republic: 4436453101	50.0721	14.4232	alpestris
GBIF	Czech Republic: 4453955323	49.0798	14.3893	alpestris
GBIF	Czech Republic: 4453983778	49.8071	13.9322	alpestris
GBIF	Czech Republic: 4460611868	50.7248	15.6122	alpestris
GBIF	Czech Republic: 4854941510	49.9632	14.803	alpestris
GBIF	Czech Republic: 4863360555	49.5164	18.0958	alpestris
GBIF	Czech Republic: 4863375746	49.4318	18.3561	alpestris
GBIF	Czech Republic: 4867646104	49.3845	18.0825	alpestris
GBIF	Czech Republic: 4868005603	50.7732	15.4463	alpestris
GBIF	Czech Republic: 4868071420	49.3843	18.0824	alpestris
GBIF	Czech Republic: 4868130285	49.9983	17.2553	alpestris
GBIF	Czech Republic: 4875091434	49.4518	18.1124	alpestris
GBIF	Czech Republic: 4875420267	49.4542	18.1161	alpestris
GBIF	Czech Republic: 4875453509	49.0434	13.542	alpestris
GBIF	Czech Republic: 4875542134	49.2689	16.6297	alpestris
GBIF	Czech Republic: 4891970883	50.2324	13.7468	alpestris
GBIF	Czech Republic: 4892045464	50.8187	14.5306	alpestris
GBIF	Czech Republic: 4904041550	49.4898	18.2711	alpestris
GBIF	Czech Republic: 4908217745	50.0711	14.4207	alpestris
GBIF	Czech Republic: 4910727900	50.7753	15.3309	alpestris
GBIF	Czech Republic: 4919478220	48.9944	13.6031	alpestris
GBIF	Czech Republic: 4923883316	50.4527	14.5951	alpestris
GBIF	Czech Republic: 4934940795	50.7731	15.4474	alpestris
GBIF	Czech Republic: 4936344972	50.3828	16.9145	alpestris
GBIF	Czech Republic: 4937029708	50.6002	14.6925	alpestris
GBIF	Czech Republic: 4945497665	50.7852	15.0665	alpestris
GBIF	Czech Republic: 4945609530	50.1325	14.0393	alpestris
GBIF	Czech Republic: 4945857229	50.1237	14.0304	alpestris
GBIF	Czech Republic: 4946607360	49.3719	18.095	alpestris
GBIF	Czech Republic: 4976261320	50.8005	15.3237	alpestris
GBIF	Czech Republic: 4976482982	48.9206	14.2042	alpestris
GBIF	Czech Republic: 4976634911	49.6162	15.3951	alpestris
GBIF	Czech Republic: 4980422907	48.9238	14.8385	alpestris
GBIF	Czech Republic: 4980478754	48.6338	14.6025	alpestris
GBIF	Czech Republic: 4985880572	49.0623	14.8151	alpestris
GBIF	Czech Republic: 4986089474	49.4647	15.5214	alpestris
GBIF	Czech Republic: 4986256718	49.1725	14.4161	alpestris
GBIF	Czech Republic: 5007680811	50.3464	16.1524	alpestris
GBIF	Czech Republic: 5008268873	49.9759	13.8503	alpestris
GBIF	Czech Republic: 5014265121	49.0302	13.4776	alpestris
GBIF	Czech Republic: 5016966867	48.9531	14.0559	alpestris
GBIF	Czech Republic: 5018057818	50.7344	15.609	alpestris
GBIF	Czech Republic: 5021408480	50.7346	15.6091	alpestris
GBIF	Czech Republic: 5023419806	50.735	15.6078	alpestris
GBIF	Czech Republic: 5026387207	50.7349	15.6091	alpestris
GBIF	Czech Republic: 5027624034	50.7097	15.6536	alpestris
GBIF	Czech Republic: 5037032135	50.0706	14.4214	alpestris
GBIF	Czech Republic: 5037133704	50.0706	14.4214	alpestris
GBIF	Czech Republic: 5062621787	50.1162	14.4822	alpestris
GBIF	Czech Republic: 5063906918	50.0133	13.9893	alpestris
GBIF	Austria: 1453174977	47.7012	13.6203	alpestris
GBIF	Austria: 1837086734	47.0289	11.8201	alpestris
GBIF	Austria: 1837091122	47.0265	11.8155	alpestris
GBIF	Austria: 1883484255	47.4118	14.2164	alpestris
GBIF	Austria: 1890721555	47.067	9.98	alpestris
GBIF	Austria: 1891289948	46.655	15.5225	alpestris
GBIF	Austria: 2005294089	48.1511	16.2444	alpestris
GBIF	Austria: 2013683841	47.3986	9.81985	alpestris
GBIF	Austria: 2235526865	47.4758	9.76898	alpestris
GBIF	Austria: 2237473204	46.7575	13.5396	alpestris
GBIF	Austria: 2273277268	47.4486	11.7665	alpestris
GBIF	Austria: 2294574544	47.6425	12.4045	alpestris
GBIF	Austria: 2294648813	47.4564	13.7079	alpestris
GBIF	Austria: 2294656441	47.1156	10.6842	alpestris
GBIF	Austria: 2311317752	47.2189	13.5978	alpestris
GBIF	Austria: 2350386525	47.5518	14.6524	alpestris
GBIF	Austria: 2397538757	47.366	12.0082	alpestris
GBIF	Austria: 2397587836	46.8191	12.7265	alpestris
GBIF	Austria: 2422912280	47.6042	15.1904	alpestris
GBIF	Austria: 2422915548	47.6037	15.1907	alpestris
GBIF	Austria: 2429233768	47.366	12.0082	alpestris
GBIF	Austria: 2444963715	46.8875	16.1197	alpestris
GBIF	Austria: 2445070760	48.1011	14.9398	alpestris
GBIF	Austria: 2445149426	47.802	13.7926	alpestris
GBIF	Austria: 2460109007	47.0737	15.4989	alpestris
GBIF	Austria: 2460114912	47.5608	14.6807	alpestris
GBIF	Austria: 2540797478	48.1915	16.1282	alpestris
GBIF	Austria: 2542908873	46.7111	14.8652	alpestris
GBIF	Austria: 2543092830	48.1901	16.3823	alpestris
GBIF	Austria: 2543093116	48.1938	16.3832	alpestris
GBIF	Austria: 2557801621	47.3669	10.0092	alpestris
GBIF	Austria: 2563504722	47.3326	9.91615	alpestris
GBIF	Austria: 2574187758	47.397	9.73508	alpestris
GBIF	Austria: 2576261803	46.8876	16.1196	alpestris
GBIF	Austria: 2579242118	46.6549	15.5225	alpestris
GBIF	Austria: 2579274135	46.6549	15.5225	alpestris
GBIF	Austria: 2579275931	48.2399	16.2747	alpestris
GBIF	Austria: 2596078362	46.9851	15.2217	alpestris
GBIF	Austria: 2603438409	48.016	16.2281	alpestris
GBIF	Austria: 2609296086	46.6549	15.5226	alpestris
GBIF	Austria: 2611074294	46.8791	15.9945	alpestris
GBIF	Austria: 2611382681	47.2536	9.67006	alpestris
GBIF	Austria: 2619907759	47.0289	15.4327	alpestris
GBIF	Austria: 2619936697	47.0319	15.4316	alpestris
GBIF	Austria: 2626421687	47.4988	9.75014	alpestris
GBIF	Austria: 2626547809	46.6782	12.8747	alpestris
GBIF	Austria: 2634224865	47.1055	15.6249	alpestris
GBIF	Austria: 2634587366	47.707	15.7369	alpestris
GBIF	Austria: 2641433721	47.0748	15.5289	alpestris
GBIF	Austria: 2814188834	47.3412	10.1401	alpestris
GBIF	Austria: 2814461209	47.4451	11.7606	alpestris
GBIF	Austria: 2826138668	47.4128	14.22	alpestris
GBIF	Austria: 2832333879	47.0209	13.5941	alpestris
GBIF	Austria: 2832373253	46.5641	13.2742	alpestris
GBIF	Austria: 2832386239	47.402	9.94077	alpestris
GBIF	Austria: 2832467198	47.0794	9.69279	alpestris
GBIF	Austria: 2832676487	46.655	13.1488	alpestris
GBIF	Austria: 2832704527	47.3284	12.0793	alpestris
GBIF	Austria: 2832949685	46.991	13.0463	alpestris
GBIF	Austria: 2833061737	47.1105	10.0543	alpestris
GBIF	Austria: 2833142403	47.1358	9.96309	alpestris
GBIF	Austria: 2833145603	47.1085	9.74404	alpestris
GBIF	Austria: 2833333277	47.4864	10.7467	alpestris
GBIF	Austria: 2833436198	47.2424	9.92062	alpestris
GBIF	Austria: 2833445299	47.7072	13.6207	alpestris
GBIF	Austria: 2833459045	47.8164	13.1057	alpestris
GBIF	Austria: 2833535677	47.488	10.7481	alpestris
GBIF	Austria: 2833583015	47.7949	13.0375	alpestris
GBIF	Austria: 2833584930	47.7682	13.0077	alpestris
GBIF	Austria: 2833626376	47.7456	12.9374	alpestris
GBIF	Austria: 2833756375	47.8371	13.0449	alpestris
GBIF	Austria: 2833760684	47.8399	13.0474	alpestris
GBIF	Austria: 2833766698	47.7461	12.9371	alpestris
GBIF	Austria: 2833783861	47.7133	13.1022	alpestris
GBIF	Austria: 2833809638	47.7451	12.9375	alpestris
GBIF	Austria: 2833830505	47.7463	12.9368	alpestris
GBIF	Austria: 2833834303	47.2707	13.4123	alpestris
GBIF	Austria: 2833875938	47.8371	13.045	alpestris
GBIF	Austria: 2833888858	47.6404	13.1346	alpestris
GBIF	Austria: 2833903879	47.9076	12.9723	alpestris
GBIF	Austria: 2833906064	47.6428	13.1325	alpestris
GBIF	Austria: 2833907030	47.9915	13.1835	alpestris
GBIF	Austria: 2833922615	47.7447	12.931	alpestris
GBIF	Austria: 2833965324	47.4871	10.7505	alpestris
GBIF	Austria: 2834007634	47.4866	10.7479	alpestris
GBIF	Austria: 2834024342	47.8337	13.0443	alpestris
GBIF	Austria: 2834049966	47.2552	13.4963	alpestris
GBIF	Austria: 2834079514	47.8371	13.0449	alpestris
GBIF	Austria: 2834116957	47.8357	13.0543	alpestris
GBIF	Austria: 2834147006	46.69	12.43	alpestris
GBIF	Austria: 2834166658	47.8336	13.0441	alpestris
GBIF	Austria: 2834213203	47.4873	10.7478	alpestris
GBIF	Austria: 2834261469	47.3523	13.4551	alpestris
GBIF	Austria: 2834318642	47.6963	13.0963	alpestris
GBIF	Austria: 2834376360	47.487	10.7506	alpestris
GBIF	Austria: 2834386445	47.4419	10.6687	alpestris
GBIF	Austria: 2834715966	47.4901	10.7499	alpestris
GBIF	Austria: 2834756154	47.8025	13.0514	alpestris
GBIF	Austria: 2834922432	47.8021	13.0495	alpestris
GBIF	Austria: 2835068299	47.9091	12.9724	alpestris
GBIF	Austria: 2835106433	47.7831	13.0924	alpestris
GBIF	Austria: 2835121292	47.7417	12.9354	alpestris
GBIF	Austria: 2835127040	47.7448	12.9309	alpestris
GBIF	Austria: 2835134197	47.7384	12.9355	alpestris
GBIF	Austria: 2835244189	47.8189	13.0117	alpestris
GBIF	Austria: 2835740478	47.6737	13.4237	alpestris
GBIF	Austria: 2835801360	47.7435	12.9389	alpestris
GBIF	Austria: 2835821949	47.749	12.9923	alpestris
GBIF	Austria: 2835978414	47.1345	10.933	alpestris
GBIF	Austria: 2836186401	47.3239	13.349	alpestris
GBIF	Austria: 2836191340	47.0768	9.6899	alpestris
GBIF	Austria: 2836217512	47.2072	12.1656	alpestris
GBIF	Austria: 2836345821	47.1962	10.1709	alpestris
GBIF	Austria: 2836451712	47.7452	12.9375	alpestris
GBIF	Austria: 2836452242	47.7853	13.0171	alpestris
GBIF	Austria: 2836750831	47.7446	12.9382	alpestris
GBIF	Austria: 2836762524	46.5613	13.2526	alpestris
GBIF	Austria: 2836817084	47.8399	13.0475	alpestris
GBIF	Austria: 2836821090	47.4879	10.7481	alpestris
GBIF	Austria: 2836847518	47.7463	12.9368	alpestris
GBIF	Austria: 2836867820	47.487	10.7506	alpestris
GBIF	Austria: 2836868500	47.7234	12.9342	alpestris
GBIF	Austria: 2836889066	47.2414	13.1516	alpestris
GBIF	Austria: 2836928808	47.6885	13.1308	alpestris
GBIF	Austria: 2836969041	47.1748	11.8142	alpestris
GBIF	Austria: 2837038614	47.7457	12.9374	alpestris
GBIF	Austria: 2837071746	47.7461	12.9371	alpestris
GBIF	Austria: 2837159196	46.6553	13.1489	alpestris
GBIF	Austria: 2837166534	47.3511	13.4579	alpestris
GBIF	Austria: 2837187805	47.488	10.7479	alpestris
GBIF	Austria: 2837204167	47.7448	12.9308	alpestris
GBIF	Austria: 2837310233	47.9112	13.12	alpestris
GBIF	Austria: 2837480358	47.2913	13.5755	alpestris
GBIF	Austria: 2837539292	47.4899	10.7496	alpestris
GBIF	Austria: 2837556732	47.4867	10.7479	alpestris
GBIF	Austria: 2837620886	47.9105	12.9732	alpestris
GBIF	Austria: 2837677384	47.8026	13.0203	alpestris
GBIF	Austria: 2837697490	47.7435	12.9391	alpestris
GBIF	Austria: 2837860279	47.8337	13.0443	alpestris
GBIF	Austria: 2837965029	47.7465	12.9364	alpestris
GBIF	Austria: 2838079715	47.8023	13.0504	alpestris
GBIF	Austria: 2838174686	47.4879	10.7479	alpestris
GBIF	Austria: 2838226392	47.2429	13.1539	alpestris
GBIF	Austria: 2838299981	47.4886	10.7481	alpestris
GBIF	Austria: 2838351204	47.2444	13.1537	alpestris
GBIF	Austria: 2838472880	47.9485	13.038	alpestris
GBIF	Austria: 2838504955	47.7228	13.043	alpestris
GBIF	Austria: 2838893141	47.0917	9.73652	alpestris
GBIF	Austria: 2838953681	47.4406	12.5549	alpestris
GBIF	Austria: 2839179250	47.3276	9.87846	alpestris
GBIF	Austria: 2839363819	47.7456	12.9376	alpestris
GBIF	Austria: 2839455422	47.2669	12.0985	alpestris
GBIF	Austria: 2839496834	47.8026	13.0513	alpestris
GBIF	Austria: 2839544204	47.4758	13.3063	alpestris
GBIF	Austria: 2839856631	47.7445	12.9382	alpestris
GBIF	Austria: 2839857431	47.144	9.80325	alpestris
GBIF	Austria: 2839894549	47.1722	9.97496	alpestris
GBIF	Austria: 2840181726	47.3904	12.2645	alpestris
GBIF	Austria: 2840297060	47.3976	10.5766	alpestris
GBIF	Austria: 2840434611	47.2929	9.84801	alpestris
GBIF	Austria: 2840579142	47.0409	9.78505	alpestris
GBIF	Austria: 2840859502	47.7458	12.9342	alpestris
GBIF	Austria: 2840929009	47.1604	12.1297	alpestris
GBIF	Austria: 2840939678	47.7457	12.9374	alpestris
GBIF	Austria: 2841033633	47.7461	12.937	alpestris
GBIF	Austria: 2841042637	47.7449	12.9376	alpestris
GBIF	Austria: 2841212510	47.8357	13.0541	alpestris
GBIF	Austria: 2841232718	47.099	11.663	alpestris
GBIF	Austria: 2841239354	47.8166	13.1056	alpestris
GBIF	Austria: 2841274654	46.8259	13.6365	alpestris
GBIF	Austria: 2841298586	47.7133	13.1022	alpestris
GBIF	Austria: 2841367003	47.2706	13.4123	alpestris
GBIF	Austria: 2841385419	47.7415	12.9352	alpestris
GBIF	Austria: 2841610003	47.7447	12.9308	alpestris
GBIF	Austria: 2841650069	47.4893	10.7508	alpestris
GBIF	Austria: 2841817446	47.2939	13.6661	alpestris
GBIF	Austria: 2841839336	47.3221	13.5776	alpestris
GBIF	Austria: 2841894516	47.4896	10.7503	alpestris
GBIF	Austria: 2841972930	47.671	13.6118	alpestris
GBIF	Austria: 2842004110	47.7853	13.0171	alpestris
GBIF	Austria: 2842079637	47.838	13.0436	alpestris
GBIF	Austria: 2842084622	47.8027	13.0202	alpestris
GBIF	Austria: 2842120480	47.794	13.0374	alpestris
GBIF	Austria: 2842146619	47.0174	13.8287	alpestris
GBIF	Austria: 2842175313	47.8404	13.0444	alpestris
GBIF	Austria: 2842183804	47.4869	10.7503	alpestris
GBIF	Austria: 2842281584	47.7397	12.9358	alpestris
GBIF	Austria: 2842281914	47.3985	12.2663	alpestris
GBIF	Austria: 2842282187	47.2169	12.9479	alpestris
GBIF	Austria: 2842289854	47.7831	13.0926	alpestris
GBIF	Austria: 2842344766	46.5949	13.2172	alpestris
GBIF	Austria: 2842359137	47.7398	12.936	alpestris
GBIF	Austria: 2842460549	47.3315	13.3088	alpestris
GBIF	Austria: 2842470880	47.4887	10.7481	alpestris
GBIF	Austria: 2842587437	47.5325	13.5033	alpestris
GBIF	Austria: 2842606640	47.2334	12.4408	alpestris
GBIF	Austria: 2842621364	47.7656	13.0796	alpestris
GBIF	Austria: 2842686111	47.7438	12.9387	alpestris
GBIF	Austria: 2842706634	47.4418	10.669	alpestris
GBIF	Austria: 2842725680	47.5326	13.5009	alpestris
GBIF	Austria: 2842751459	47.5576	13.5452	alpestris
GBIF	Austria: 2842786218	47.4869	10.7503	alpestris
GBIF	Austria: 2842816637	47.7452	12.9376	alpestris
GBIF	Austria: 2842876309	47.2707	13.4122	alpestris
GBIF	Austria: 2842880799	46.66	12.54	alpestris
GBIF	Austria: 2842970323	47.6775	13.6596	alpestris
GBIF	Austria: 2843073990	47.3679	13.7222	alpestris
GBIF	Austria: 2843165950	47.3015	13.5036	alpestris
GBIF	Austria: 2843234462	47.7492	12.9921	alpestris
GBIF	Austria: 2843318177	47.5513	13.1058	alpestris
GBIF	Austria: 2843409161	47.6377	13.1684	alpestris
GBIF	Austria: 2843611891	46.7527	13.4592	alpestris
GBIF	Austria: 2843894864	47.8164	13.1054	alpestris
GBIF	Austria: 2843899553	47.9114	13.1202	alpestris
GBIF	Austria: 2843933714	47.745	12.9375	alpestris
GBIF	Austria: 2844256329	47.4869	10.7503	alpestris
GBIF	Austria: 2844459244	47.2448	13.1538	alpestris
GBIF	Austria: 2844499098	47.487	10.7506	alpestris
GBIF	Austria: 2844504545	47.3912	13.0663	alpestris
GBIF	Austria: 2844505122	47.8172	13.0936	alpestris
GBIF	Austria: 2844523239	47.8404	13.0448	alpestris
GBIF	Austria: 2844587593	47.4879	10.7481	alpestris
GBIF	Austria: 2844741619	47.1677	11.8096	alpestris
GBIF	Austria: 2844776520	47.4418	10.6686	alpestris
GBIF	Austria: 2844795186	47.4387	12.5305	alpestris
GBIF	Austria: 2844804728	47.6923	13.1288	alpestris
GBIF	Austria: 2844868629	47.8458	13.1786	alpestris
GBIF	Austria: 2844876549	47.6923	13.129	alpestris
GBIF	Austria: 2844881051	47.8027	13.0204	alpestris
GBIF	Austria: 2844883656	47.8397	13.0471	alpestris
GBIF	Austria: 2844904743	47.2325	9.92807	alpestris
GBIF	Austria: 2844943668	47.7432	12.9393	alpestris
GBIF	Austria: 2845047094	47.7992	13.0822	alpestris
GBIF	Austria: 2845071784	47.4861	10.7475	alpestris
GBIF	Austria: 2845125744	47.799	13.0822	alpestris
GBIF	Austria: 2845184884	47.9417	13.2297	alpestris
GBIF	Austria: 2845202757	47.9766	13.3504	alpestris
GBIF	Austria: 2845252183	47.8369	13.1624	alpestris
GBIF	Austria: 2845317609	47.7454	12.9375	alpestris
GBIF	Austria: 2845370616	47.8081	13.0107	alpestris
GBIF	Austria: 2845402333	47.7454	13.0994	alpestris
GBIF	Austria: 2845485907	47.4875	10.748	alpestris
GBIF	Austria: 2845487283	47.2961	13.6679	alpestris
GBIF	Austria: 2845620473	47.837	13.1625	alpestris
GBIF	Austria: 2856760768	47.5888	15.0681	alpestris
GBIF	Austria: 2862340994	47.6686	13.4361	alpestris
GBIF	Austria: 2862388384	47.396	10.0701	alpestris
GBIF	Austria: 2862423431	47.396	10.0701	alpestris
GBIF	Austria: 2864561712	47.2115	11.3301	alpestris
GBIF	Austria: 2864656819	47.5946	13.7247	alpestris
GBIF	Austria: 2868123432	47.4118	14.2165	alpestris
GBIF	Austria: 2868193501	47.6288	14.3124	alpestris
GBIF	Austria: 2868212435	47.4116	14.2166	alpestris
GBIF	Austria: 2868229375	47.5914	15.0629	alpestris
GBIF	Austria: 2868239424	48.148	16.2741	alpestris
GBIF	Austria: 2873754342	47.029	15.4329	alpestris
GBIF	Austria: 2901518016	47.3462	9.72389	alpestris
GBIF	Austria: 2901534883	48.2198	16.1943	alpestris
GBIF	Austria: 2963801787	47.6051	15.6837	alpestris
GBIF	Austria: 2963876013	48.2199	16.1942	alpestris
GBIF	Austria: 2963909792	46.9362	14.7962	alpestris
GBIF	Austria: 2980852862	46.655	15.5216	alpestris
GBIF	Austria: 2980879343	46.8191	12.7266	alpestris
GBIF	Austria: 2999151194	47.6338	14.2726	alpestris
GBIF	Austria: 3010628926	47.84	13.14	alpestris
GBIF	Austria: 3010642948	47.57	13.15	alpestris
GBIF	Austria: 3010646705	47.99	13.18	alpestris
GBIF	Austria: 3010650477	48.12	12.79	alpestris
GBIF	Austria: 3010655815	47.61	13.27	alpestris
GBIF	Austria: 3010657918	48	13.01	alpestris
GBIF	Austria: 3010659449	47.34	12.92	alpestris
GBIF	Austria: 3010678460	47.85	13.21	alpestris
GBIF	Austria: 3010678998	47.83	13.21	alpestris
GBIF	Austria: 3010681175	47.32	12.92	alpestris
GBIF	Austria: 3010687687	47.82	13.16	alpestris
GBIF	Austria: 3010689662	47.22	12.95	alpestris
GBIF	Austria: 3010690526	47.86	13.16	alpestris
GBIF	Austria: 3010696383	47.83	13.12	alpestris
GBIF	Austria: 3010697792	47.72	12.91	alpestris
GBIF	Austria: 3010698899	47.41	12.89	alpestris
GBIF	Austria: 3010701059	47.81	13.34	alpestris
GBIF	Austria: 3010701658	47.4	13.14	alpestris
GBIF	Austria: 3010702372	47.43	10.63	alpestris
GBIF	Austria: 3010703864	47.98	13.21	alpestris
GBIF	Austria: 3010705301	47.8	13.18	alpestris
GBIF	Austria: 3010719727	46.9	12.72	alpestris
GBIF	Austria: 3010728241	46.69	12.44	alpestris
GBIF	Austria: 3010736909	47.56	10.67	alpestris
GBIF	Austria: 3010746798	47.39	10.97	alpestris
GBIF	Austria: 3010748455	47.22	12.42	alpestris
GBIF	Austria: 3010758417	47.53	13.85	alpestris
GBIF	Austria: 3010766411	47.58	12.76	alpestris
GBIF	Austria: 3010774764	47.93	12.99	alpestris
GBIF	Austria: 3010781198	47.55	13.86	alpestris
GBIF	Austria: 3010786559	47.86	13.25	alpestris
GBIF	Austria: 3010792746	47.92	13.21	alpestris
GBIF	Austria: 3010794702	46.84	12.89	alpestris
GBIF	Austria: 3010797326	47.17	13.34	alpestris
GBIF	Austria: 3010799518	47.29	13.45	alpestris
GBIF	Austria: 3010800075	48.09	13.85	alpestris
GBIF	Austria: 3010800582	47.17	12.62	alpestris
GBIF	Austria: 3010801756	47.97	13.36	alpestris
GBIF	Austria: 3010807927	47.36	13.16	alpestris
GBIF	Austria: 3010808832	47.75	13.01	alpestris
GBIF	Austria: 3010810893	47.88	13.03	alpestris
GBIF	Austria: 3010811836	47.52	12.87	alpestris
GBIF	Austria: 3010812017	47.61	13.23	alpestris
GBIF	Austria: 3010814251	47.29	13.67	alpestris
GBIF	Austria: 3010816501	47.61	13.29	alpestris
GBIF	Austria: 3010820875	47.97	13.2	alpestris
GBIF	Austria: 3010822644	47.61	13.26	alpestris
GBIF	Austria: 3010831162	47.4	13.12	alpestris
GBIF	Austria: 3010837214	47.76	13.01	alpestris
GBIF	Austria: 3010842962	47.71	13.45	alpestris
GBIF	Austria: 3010854157	47.33	13.01	alpestris
GBIF	Austria: 3010855321	48.09	13.93	alpestris
GBIF	Austria: 3010860196	46.77	12.38	alpestris
GBIF	Austria: 3010876520	47.37	12.91	alpestris
GBIF	Austria: 3010876720	47.31	13.22	alpestris
GBIF	Austria: 3010876956	47.23	12.71	alpestris
GBIF	Austria: 3010880802	47.91	13.25	alpestris
GBIF	Austria: 3010881343	47.34	13.23	alpestris
GBIF	Austria: 3010884004	47.18	13.65	alpestris
GBIF	Austria: 3010886816	47.43	12.82	alpestris
GBIF	Austria: 3010895148	47.33	13.54	alpestris
GBIF	Austria: 3010899839	47.08	13.85	alpestris
GBIF	Austria: 3010908548	47.32	13.39	alpestris
GBIF	Austria: 3010911493	47.31	13.23	alpestris
GBIF	Austria: 3010916269	47.83	13.16	alpestris
GBIF	Austria: 3010917805	47.92	13.02	alpestris
GBIF	Austria: 3010920914	47.14	13.73	alpestris
GBIF	Austria: 3010929647	47.98	13.05	alpestris
GBIF	Austria: 3010929837	47.96	13.32	alpestris
GBIF	Austria: 3010937242	47.57	13.4	alpestris
GBIF	Austria: 3010938404	48.06	13.12	alpestris
GBIF	Austria: 3010939775	47.89	13.32	alpestris
GBIF	Austria: 3010952048	47.28	12.78	alpestris
GBIF	Austria: 3010954151	47.37	12.98	alpestris
GBIF	Austria: 3010955774	47.32	12.73	alpestris
GBIF	Austria: 3010960564	48.02	12.96	alpestris
GBIF	Austria: 3010975361	47.68	13.32	alpestris
GBIF	Austria: 3010976004	47.88	13.27	alpestris
GBIF	Austria: 3010980010	47.7	13.08	alpestris
GBIF	Austria: 3010981393	47.29	12.87	alpestris
GBIF	Austria: 3010981480	47.28	12.55	alpestris
GBIF	Austria: 3010985011	47.98	13.22	alpestris
GBIF	Austria: 3010993910	47.32	12.72	alpestris
GBIF	Austria: 3010996473	47.58	13.91	alpestris
GBIF	Austria: 3010996856	47.82	13.09	alpestris
GBIF	Austria: 3010997695	47.57	13.13	alpestris
GBIF	Austria: 3010999280	47.31	12.42	alpestris
GBIF	Austria: 3011005484	47.02	13.22	alpestris
GBIF	Austria: 3011006727	47.95	12.95	alpestris
GBIF	Austria: 3011009838	48.56	13.53	alpestris
GBIF	Austria: 3011010963	47.57	13.3	alpestris
GBIF	Austria: 3011019058	47.18	12.71	alpestris
GBIF	Austria: 3011022239	46.92	12.52	alpestris
GBIF	Austria: 3011023690	47.91	13	alpestris
GBIF	Austria: 3011023982	47.36	13.44	alpestris
GBIF	Austria: 3011025883	47.53	13.46	alpestris
GBIF	Austria: 3011031902	47.64	13.22	alpestris
GBIF	Austria: 3011039045	47.31	12.76	alpestris
GBIF	Austria: 3011045507	47.5	13.9	alpestris
GBIF	Austria: 3011045702	47.65	13.2	alpestris
GBIF	Austria: 3011047184	47.13	12.14	alpestris
GBIF	Austria: 3011047866	47.17	13.07	alpestris
GBIF	Austria: 3011056730	47.6	13.88	alpestris
GBIF	Austria: 3011063180	47	12.44	alpestris
GBIF	Austria: 3011064161	47.63	13.28	alpestris
GBIF	Austria: 3011071759	47.55	13.39	alpestris
GBIF	Austria: 3011073069	47.61	13.22	alpestris
GBIF	Austria: 3011077730	46.8	15.05	alpestris
GBIF	Austria: 3011082044	47.11	13.67	alpestris
GBIF	Austria: 3011092527	47.57	13.9	alpestris
GBIF	Austria: 3011093565	47.34	12.9	alpestris
GBIF	Austria: 3011095814	47.57	12.7	alpestris
GBIF	Austria: 3011105895	47.39	12.73	alpestris
GBIF	Austria: 3011108600	47.65	13.28	alpestris
GBIF	Austria: 3011128312	47.76	13.07	alpestris
GBIF	Austria: 3011128881	47.66	12.6	alpestris
GBIF	Austria: 3011131959	47.73	13.37	alpestris
GBIF	Austria: 3011140068	47.75	13.12	alpestris
GBIF	Austria: 3011146469	47.28	13.41	alpestris
GBIF	Austria: 3011161073	47.29	13.54	alpestris
GBIF	Austria: 3011162217	47.82	13.21	alpestris
GBIF	Austria: 3011163735	47.13	12.19	alpestris
GBIF	Austria: 3011165278	47.24	13.56	alpestris
GBIF	Austria: 3011178157	47.86	13.04	alpestris
GBIF	Austria: 3011184007	47.9	13.08	alpestris
GBIF	Austria: 3011191192	47.33	13.31	alpestris
GBIF	Austria: 3011194487	47.31	12.95	alpestris
GBIF	Austria: 3011200507	47.41	13.49	alpestris
GBIF	Austria: 3011202640	47.73	12.95	alpestris
GBIF	Austria: 3011213760	47.27	13.65	alpestris
GBIF	Austria: 3011219275	47.37	12.53	alpestris
GBIF	Austria: 3011220549	47.33	13	alpestris
GBIF	Austria: 3011222027	48.03	12.99	alpestris
GBIF	Austria: 3011224877	47.63	13.27	alpestris
GBIF	Austria: 3011226183	47.71	13.26	alpestris
GBIF	Austria: 3011228305	47.58	13.87	alpestris
GBIF	Austria: 3011233099	47.96	13.36	alpestris
GBIF	Austria: 3011241475	46.61	13.07	alpestris
GBIF	Austria: 3011243299	48.04	13.45	alpestris
GBIF	Austria: 3011247179	47.53	13.82	alpestris
GBIF	Austria: 3011253027	48.55	13.52	alpestris
GBIF	Austria: 3011256856	47.27	12.16	alpestris
GBIF	Austria: 3011261511	47.08	13.04	alpestris
GBIF	Austria: 3011266543	47.52	13.88	alpestris
GBIF	Austria: 3011274348	47.01	13.21	alpestris
GBIF	Austria: 3011274752	48.05	13.49	alpestris
GBIF	Austria: 3011275046	47.44	10.62	alpestris
GBIF	Austria: 3011276642	47.76	13.04	alpestris
GBIF	Austria: 3011279649	48.06	13.92	alpestris
GBIF	Austria: 3011280653	47.86	13	alpestris
GBIF	Austria: 3011284683	47.83	13.13	alpestris
GBIF	Austria: 3011286695	47.42	12.63	alpestris
GBIF	Austria: 3011297074	47.33	12.71	alpestris
GBIF	Austria: 3011297502	46.99	12.66	alpestris
GBIF	Austria: 3011300182	47.87	13.23	alpestris
GBIF	Austria: 3011302182	47.46	13.13	alpestris
GBIF	Austria: 3011304720	47.16	12.62	alpestris
GBIF	Austria: 3011311055	47.4	12.27	alpestris
GBIF	Austria: 3011312086	47.68	13.14	alpestris
GBIF	Austria: 3011314065	47.24	12.73	alpestris
GBIF	Austria: 3011314603	47.86	13.19	alpestris
GBIF	Austria: 3011318009	47.3	13.67	alpestris
GBIF	Austria: 3011325699	47.28	13.24	alpestris
GBIF	Austria: 3011325846	47.67	13.16	alpestris
GBIF	Austria: 3011332550	47.32	12.42	alpestris
GBIF	Austria: 3011339432	47.49	10.76	alpestris
GBIF	Austria: 3011340946	47.21	13.85	alpestris
GBIF	Austria: 3011341540	47.54	13.86	alpestris
GBIF	Austria: 3011342809	47.35	13.34	alpestris
GBIF	Austria: 3011343658	47.82	13.04	alpestris
GBIF	Austria: 3011344012	48.01	12.93	alpestris
GBIF	Austria: 3011344809	48.1	12.75	alpestris
GBIF	Austria: 3011345282	47.77	13.08	alpestris
GBIF	Austria: 3011346918	46.78	12.46	alpestris
GBIF	Austria: 3011348880	48.02	12.98	alpestris
GBIF	Austria: 3011349852	47.96	13.01	alpestris
GBIF	Austria: 3011360710	47.32	12.7	alpestris
GBIF	Austria: 3011362682	47.88	13.26	alpestris
GBIF	Austria: 3011363263	47.74	13.13	alpestris
GBIF	Austria: 3011363480	47.74	13.09	alpestris
GBIF	Austria: 3011372868	47.2	12.17	alpestris
GBIF	Austria: 3011379179	46.79	15.02	alpestris
GBIF	Austria: 3011381682	47.76	12.97	alpestris
GBIF	Austria: 3011384743	47.67	12.71	alpestris
GBIF	Austria: 3011398087	47.55	13.11	alpestris
GBIF	Austria: 3011399348	47.43	10.6	alpestris
GBIF	Austria: 3011399425	47.82	13.22	alpestris
GBIF	Austria: 3011401041	47.89	13.27	alpestris
GBIF	Austria: 3011409822	47.2	13.76	alpestris
GBIF	Austria: 3011412935	48.11	13.96	alpestris
GBIF	Austria: 3011414950	47.87	13.08	alpestris
GBIF	Austria: 3011415904	47.71	13.1	alpestris
GBIF	Austria: 3011419108	47.82	13.28	alpestris
GBIF	Austria: 3011420599	48.02	13.05	alpestris
GBIF	Austria: 3011420656	47.88	13.25	alpestris
GBIF	Austria: 3011420905	47.19	13.65	alpestris
GBIF	Austria: 3011424368	47.21	13.57	alpestris
GBIF	Austria: 3011425379	47.41	12.88	alpestris
GBIF	Austria: 3011426036	47.47	13.17	alpestris
GBIF	Austria: 3011426665	47.95	13.27	alpestris
GBIF	Austria: 3011429182	47.51	13.88	alpestris
GBIF	Austria: 3011430463	46.99	13.24	alpestris
GBIF	Austria: 3011432796	47.59	12.71	alpestris
GBIF	Austria: 3011434572	47.95	13.1	alpestris
GBIF	Austria: 3011436487	47.34	13.53	alpestris
GBIF	Austria: 3011437168	47.87	13.36	alpestris
GBIF	Austria: 3011445336	47.66	12.66	alpestris
GBIF	Austria: 3011445459	47.11	9.74	alpestris
GBIF	Austria: 3011445865	47.74	13.3	alpestris
GBIF	Austria: 3011446362	47.77	13.04	alpestris
GBIF	Austria: 3011449196	47.35	13.15	alpestris
GBIF	Austria: 3011450104	46.88	12.79	alpestris
GBIF	Austria: 3011451346	47.31	13.55	alpestris
GBIF	Austria: 3011452446	47.09	13.85	alpestris
GBIF	Austria: 3011454345	47.3	13.31	alpestris
GBIF	Austria: 3011459411	47.3	12.68	alpestris
GBIF	Austria: 3011469618	47.77	12.93	alpestris
GBIF	Austria: 3011473171	48.08	13.91	alpestris
GBIF	Austria: 3011477262	47.92	13.25	alpestris
GBIF	Austria: 3011477365	47.32	13.23	alpestris
GBIF	Austria: 3011478091	47.87	13.27	alpestris
GBIF	Austria: 3011481633	47.15	12.19	alpestris
GBIF	Austria: 3011485773	47.11	13.46	alpestris
GBIF	Austria: 3011490265	47.71	13.08	alpestris
GBIF	Austria: 3011490356	48.34	14.7	alpestris
GBIF	Austria: 3011490956	47.96	12.97	alpestris
GBIF	Austria: 3011492106	47.01	13.1	alpestris
GBIF	Austria: 3011492791	47.89	13.23	alpestris
GBIF	Austria: 3011494118	47.28	13.59	alpestris
GBIF	Austria: 3011502696	47.73	13.34	alpestris
GBIF	Austria: 3011505277	47.62	12.79	alpestris
GBIF	Austria: 3011506241	47.48	13.49	alpestris
GBIF	Austria: 3011513315	47.51	10.7	alpestris
GBIF	Austria: 3011514960	47.08	13.86	alpestris
GBIF	Austria: 3011518928	47.98	13.36	alpestris
GBIF	Austria: 3011521486	47.2	13.81	alpestris
GBIF	Austria: 3011525707	47.42	12.99	alpestris
GBIF	Austria: 3011526857	47.93	13.01	alpestris
GBIF	Austria: 3011528584	46.89	12.38	alpestris
GBIF	Austria: 3011531023	47.14	12.28	alpestris
GBIF	Austria: 3011533909	47.21	12.11	alpestris
GBIF	Austria: 3011537542	47.75	13.08	alpestris
GBIF	Austria: 3011537636	47.78	13.44	alpestris
GBIF	Austria: 3011538131	47.98	13.2	alpestris
GBIF	Austria: 3011544406	47.98	13.92	alpestris
GBIF	Austria: 3011547424	47.52	12.82	alpestris
GBIF	Austria: 3011548118	47.78	13.28	alpestris
GBIF	Austria: 3011553404	47.68	13.85	alpestris
GBIF	Austria: 3011555680	47.16	13.24	alpestris
GBIF	Austria: 3011566108	47.53	13.81	alpestris
GBIF	Austria: 3011566452	47.11	13.42	alpestris
GBIF	Austria: 3011566640	47.28	13.44	alpestris
GBIF	Austria: 3011568688	47.28	12.6	alpestris
GBIF	Austria: 3011572125	47.74	13.04	alpestris
GBIF	Austria: 3011575752	47.52	12.8	alpestris
GBIF	Austria: 3011578334	47.63	13.26	alpestris
GBIF	Austria: 3011578957	47.74	12.99	alpestris
GBIF	Austria: 3011584312	47.94	13.04	alpestris
GBIF	Austria: 3011585706	47.35	13.09	alpestris
GBIF	Austria: 3011591460	47.62	13.94	alpestris
GBIF	Austria: 3011594442	48.11	14.02	alpestris
GBIF	Austria: 3011600897	47.81	13.07	alpestris
GBIF	Austria: 3011607061	47.79	13.1	alpestris
GBIF	Austria: 3011615233	47.72	13.04	alpestris
GBIF	Austria: 3011625144	47.35	12.89	alpestris
GBIF	Austria: 3011628514	47.93	13.09	alpestris
GBIF	Austria: 3011629058	47.33	13.55	alpestris
GBIF	Austria: 3011630270	47.92	13.13	alpestris
GBIF	Austria: 3011635931	47.23	13.11	alpestris
GBIF	Austria: 3011638615	48.02	13.03	alpestris
GBIF	Austria: 3011640257	47.07	12.99	alpestris
GBIF	Austria: 3011640481	47.63	13.18	alpestris
GBIF	Austria: 3011640500	47.92	13.22	alpestris
GBIF	Austria: 3011645992	47.08	12.63	alpestris
GBIF	Austria: 3011647285	47.31	12.96	alpestris
GBIF	Austria: 3011647696	47.65	13.69	alpestris
GBIF	Austria: 3011648358	47.1	12.99	alpestris
GBIF	Austria: 3011648864	47.75	13.1	alpestris
GBIF	Austria: 3011650864	47.31	12.61	alpestris
GBIF	Austria: 3011658463	47.29	13.58	alpestris
GBIF	Austria: 3011658772	47.6	12.7	alpestris
GBIF	Austria: 3011669774	47.76	12.94	alpestris
GBIF	Austria: 3011672386	47.57	13.14	alpestris
GBIF	Austria: 3011672465	47.23	13.47	alpestris
GBIF	Austria: 3011674069	48.05	13.43	alpestris
GBIF	Austria: 3011675941	47.29	13.56	alpestris
GBIF	Austria: 3011676130	47.85	13.11	alpestris
GBIF	Austria: 3011683566	47.41	10.6	alpestris
GBIF	Austria: 3011683833	47.91	13.28	alpestris
GBIF	Austria: 3011684897	47.55	10.68	alpestris
GBIF	Austria: 3011685652	47.64	13.23	alpestris
GBIF	Austria: 3011687083	47.89	13.12	alpestris
GBIF	Austria: 3011689512	47.9	13.22	alpestris
GBIF	Austria: 3011691213	47.96	13.33	alpestris
GBIF	Austria: 3011693428	47.49	10.68	alpestris
GBIF	Austria: 3011694398	47.21	12.7	alpestris
GBIF	Austria: 3011696129	47.2	13.41	alpestris
GBIF	Austria: 3011702231	47.19	13.86	alpestris
GBIF	Austria: 3011704147	47.53	13.92	alpestris
GBIF	Austria: 3011705715	47.88	13.18	alpestris
GBIF	Austria: 3011708254	46.97	12.8	alpestris
GBIF	Austria: 3011710349	47.28	12.72	alpestris
GBIF	Austria: 3011711389	47.56	13.93	alpestris
GBIF	Austria: 3011718064	47.7	13.1	alpestris
GBIF	Austria: 3011725334	47.39	12.76	alpestris
GBIF	Austria: 3011726218	47.64	13.13	alpestris
GBIF	Austria: 3011728683	47.67	13.33	alpestris
GBIF	Austria: 3011731619	47.29	13.57	alpestris
GBIF	Austria: 3011732174	47.96	12.93	alpestris
GBIF	Austria: 3011732389	47.83	13.15	alpestris
GBIF	Austria: 3011732391	48.04	13.91	alpestris
GBIF	Austria: 3011741438	47.63	12.8	alpestris
GBIF	Austria: 3011742381	47.18	12.72	alpestris
GBIF	Austria: 3011750999	47.6	12.71	alpestris
GBIF	Austria: 3011755944	47.36	9.69	alpestris
GBIF	Austria: 3011758040	47.96	13.12	alpestris
GBIF	Austria: 3011759573	47.94	13.26	alpestris
GBIF	Austria: 3011759676	47.21	13.45	alpestris
GBIF	Austria: 3011763053	47.66	13.29	alpestris
GBIF	Austria: 3011763146	47.16	13.06	alpestris
GBIF	Austria: 3011767917	47.29	13.41	alpestris
GBIF	Austria: 3011768904	47.53	13.47	alpestris
GBIF	Austria: 3011770194	47.94	13.12	alpestris
GBIF	Austria: 3011770943	47.42	10.78	alpestris
GBIF	Austria: 3011771505	47.17	12.72	alpestris
GBIF	Austria: 3011774855	47.88	13.28	alpestris
GBIF	Austria: 3011776958	47.81	13.08	alpestris
GBIF	Austria: 3011778371	47.56	10.66	alpestris
GBIF	Austria: 3011778653	47.72	13.58	alpestris
GBIF	Austria: 3011784322	47.51	12.82	alpestris
GBIF	Austria: 3011785186	47.27	12.88	alpestris
GBIF	Austria: 3011787266	47.2	13.31	alpestris
GBIF	Austria: 3011787376	47.48	10.73	alpestris
GBIF	Austria: 3011788840	48.01	13.01	alpestris
GBIF	Austria: 3011790707	47.53	12.82	alpestris
GBIF	Austria: 3011794417	47.14	12.98	alpestris
GBIF	Austria: 3011808591	47.9	13.4	alpestris
GBIF	Austria: 3011813966	47.82	13.14	alpestris
GBIF	Austria: 3011821148	47.68	13.55	alpestris
GBIF	Austria: 3011823352	47.41	12.95	alpestris
GBIF	Austria: 3011823812	47.88	13.38	alpestris
GBIF	Austria: 3011824180	47.42	12.88	alpestris
GBIF	Austria: 3011825553	47.53	13.94	alpestris
GBIF	Austria: 3011827930	47.87	13	alpestris
GBIF	Austria: 3011828299	47.52	12.79	alpestris
GBIF	Austria: 3011830251	47.56	13.43	alpestris
GBIF	Austria: 3011832378	47.4	12.55	alpestris
GBIF	Austria: 3011834843	47.29	13.17	alpestris
GBIF	Austria: 3011838225	47.35	13.14	alpestris
GBIF	Austria: 3011842279	47.14	13.21	alpestris
GBIF	Austria: 3011850533	47.81	13.14	alpestris
GBIF	Austria: 3011851200	47.31	12.59	alpestris
GBIF	Austria: 3011851511	47.98	13.33	alpestris
GBIF	Austria: 3011856929	47.74	13.08	alpestris
GBIF	Austria: 3011858296	47.78	13.07	alpestris
GBIF	Austria: 3011860281	47.51	12.12	alpestris
GBIF	Austria: 3011861008	47.53	12.81	alpestris
GBIF	Austria: 3011862688	47.14	12.15	alpestris
GBIF	Austria: 3011863496	47.25	13.43	alpestris
GBIF	Austria: 3011865815	47.67	13.61	alpestris
GBIF	Austria: 3011867642	47.4	13.17	alpestris
GBIF	Austria: 3011869146	47.46	13.44	alpestris
GBIF	Austria: 3011871364	47.28	13.46	alpestris
GBIF	Austria: 3011871418	47.28	12.91	alpestris
GBIF	Austria: 3011878271	48.44	13.48	alpestris
GBIF	Austria: 3011879699	47.25	13.12	alpestris
GBIF	Austria: 3011887881	47.51	10.71	alpestris
GBIF	Austria: 3011893164	47.23	12.58	alpestris
GBIF	Austria: 3011894261	47.56	10.69	alpestris
GBIF	Austria: 3011903648	47.2	13.37	alpestris
GBIF	Austria: 3011904111	47.41	13.14	alpestris
GBIF	Austria: 3011904349	47.54	10.66	alpestris
GBIF	Austria: 3011905230	47.49	13.38	alpestris
GBIF	Austria: 3011906180	47.49	13.32	alpestris
GBIF	Austria: 3011907382	47.74	12.25	alpestris
GBIF	Austria: 3011908874	47.33	12.91	alpestris
GBIF	Austria: 3011915893	47.5	10.7	alpestris
GBIF	Austria: 3011919436	47.12	12.81	alpestris
GBIF	Austria: 3011922212	47.77	13.29	alpestris
GBIF	Austria: 3011926389	47.02	13.19	alpestris
GBIF	Austria: 3011928886	47.98	13.35	alpestris
GBIF	Austria: 3011930293	47.44	12.53	alpestris
GBIF	Austria: 3011935633	47.48	10.75	alpestris
GBIF	Austria: 3011935696	47.17	13.33	alpestris
GBIF	Austria: 3011942045	47.88	13.04	alpestris
GBIF	Austria: 3011942367	47.76	13.06	alpestris
GBIF	Austria: 3011942503	48.08	12.78	alpestris
GBIF	Austria: 3011944503	47.93	13.13	alpestris
GBIF	Austria: 3011945453	46.9	13.34	alpestris
GBIF	Austria: 3011946599	47.17	13.75	alpestris
GBIF	Austria: 3011955339	47.85	13.19	alpestris
GBIF	Austria: 3011956246	47.24	12.42	alpestris
GBIF	Austria: 3011957015	48.05	13.07	alpestris
GBIF	Austria: 3011957511	47.28	12.62	alpestris
GBIF	Austria: 3011958287	47.18	13.67	alpestris
GBIF	Austria: 3011960085	47.9	12.98	alpestris
GBIF	Austria: 3011960727	47.15	13.74	alpestris
GBIF	Austria: 3011961903	47.96	13.03	alpestris
GBIF	Austria: 3011966876	48.48	13.54	alpestris
GBIF	Austria: 3011967525	47.55	13.1	alpestris
GBIF	Austria: 3011969518	47.66	12.62	alpestris
GBIF	Austria: 3011969695	47.8	13.12	alpestris
GBIF	Austria: 3011970988	46.92	12.77	alpestris
GBIF	Austria: 3011976249	47.37	12.97	alpestris
GBIF	Austria: 3011976726	47.71	13.62	alpestris
GBIF	Austria: 3011976727	47.66	13.41	alpestris
GBIF	Austria: 3011979963	47.74	13.15	alpestris
GBIF	Austria: 3011980064	47.57	13.18	alpestris
GBIF	Austria: 3011980987	47.58	13.33	alpestris
GBIF	Austria: 3011981800	47.34	10.53	alpestris
GBIF	Austria: 3011982763	47.95	13.04	alpestris
GBIF	Austria: 3011988201	47.85	13.15	alpestris
GBIF	Austria: 3011988440	47.25	13.42	alpestris
GBIF	Austria: 3011989813	47.42	13.17	alpestris
GBIF	Austria: 3011990276	47.38	13.06	alpestris
GBIF	Austria: 3011992468	46.83	12.75	alpestris
GBIF	Austria: 3011993254	47.12	12.19	alpestris
GBIF	Austria: 3011997842	48.05	13.08	alpestris
GBIF	Austria: 3012002310	48.55	13.53	alpestris
GBIF	Austria: 3012002998	47.32	13.58	alpestris
GBIF	Austria: 3012004655	47.33	12.99	alpestris
GBIF	Austria: 3012005770	48.12	12.76	alpestris
GBIF	Austria: 3012008434	47.91	13.01	alpestris
GBIF	Austria: 3012008967	47.25	12.24	alpestris
GBIF	Austria: 3012009141	47.89	13.33	alpestris
GBIF	Austria: 3012010847	47.85	13.05	alpestris
GBIF	Austria: 3012012976	47.84	13.05	alpestris
GBIF	Austria: 3012014717	46.93	12.75	alpestris
GBIF	Austria: 3012015210	47.56	10.65	alpestris
GBIF	Austria: 3012019916	47.35	13.1	alpestris
GBIF	Austria: 3012025298	47.32	12.75	alpestris
GBIF	Austria: 3012027878	47.68	13.18	alpestris
GBIF	Austria: 3012030040	47.46	10.68	alpestris
GBIF	Austria: 3012031720	47.63	13.95	alpestris
GBIF	Austria: 3012033286	47.34	13.54	alpestris
GBIF	Austria: 3012033672	47.07	13.06	alpestris
GBIF	Austria: 3012034843	47.91	13.05	alpestris
GBIF	Austria: 3012037151	47.7	13.28	alpestris
GBIF	Austria: 3012042905	47.9	13.13	alpestris
GBIF	Austria: 3012045605	47.29	12.55	alpestris
GBIF	Austria: 3012046882	47.41	10.77	alpestris
GBIF	Austria: 3012047559	47.28	10.89	alpestris
GBIF	Austria: 3012050462	48.06	12.89	alpestris
GBIF	Austria: 3012051567	47.87	13.05	alpestris
GBIF	Austria: 3012054964	47.56	13.42	alpestris
GBIF	Austria: 3012055325	48.11	13.97	alpestris
GBIF	Austria: 3012056420	47.77	13.06	alpestris
GBIF	Austria: 3012056806	48.09	13.49	alpestris
GBIF	Austria: 3012056842	47.23	9.93	alpestris
GBIF	Austria: 3012057135	47.53	10.72	alpestris
GBIF	Austria: 3012059618	47.41	12.79	alpestris
GBIF	Austria: 3012060060	46.89	13.35	alpestris
GBIF	Austria: 3012064781	47.39	12.26	alpestris
GBIF	Austria: 3012067046	47.74	12.96	alpestris
GBIF	Austria: 3012070927	47.3	12.44	alpestris
GBIF	Austria: 3012071441	47.32	12.93	alpestris
GBIF	Austria: 3012073064	47.3	13.23	alpestris
GBIF	Austria: 3012074585	47.05	13.06	alpestris
GBIF	Austria: 3012076981	47.28	12.61	alpestris
GBIF	Austria: 3012078971	47.2	12.35	alpestris
GBIF	Austria: 3012080894	47.36	13.17	alpestris
GBIF	Austria: 3012080970	47.45	10.66	alpestris
GBIF	Austria: 3012082604	47.6	13.73	alpestris
GBIF	Austria: 3012083065	46.98	12.16	alpestris
GBIF	Austria: 3012083715	47.58	13.9	alpestris
GBIF	Austria: 3012084314	46.83	12.76	alpestris
GBIF	Austria: 3012086599	47.87	13.2	alpestris
GBIF	Austria: 3012087772	47.77	13.18	alpestris
GBIF	Austria: 3012092003	47.28	13.64	alpestris
GBIF	Austria: 3012092701	47.41	10.62	alpestris
GBIF	Austria: 3012094006	47.43	12.9	alpestris
GBIF	Austria: 3012094479	47.72	13.35	alpestris
GBIF	Austria: 3012098295	47.58	13.14	alpestris
GBIF	Austria: 3012100105	47.89	13.3	alpestris
GBIF	Austria: 3012100638	47.81	13.23	alpestris
GBIF	Austria: 3012101377	47.18	12.18	alpestris
GBIF	Austria: 3012102312	48.11	12.76	alpestris
GBIF	Austria: 3012102586	47.97	13.18	alpestris
GBIF	Austria: 3012103802	47.31	12.71	alpestris
GBIF	Austria: 3012104226	47.01	12.95	alpestris
GBIF	Austria: 3012106196	47.52	10.71	alpestris
GBIF	Austria: 3012108086	47.23	12.44	alpestris
GBIF	Austria: 3012109767	47.88	13.33	alpestris
GBIF	Austria: 3012112052	47.27	13.47	alpestris
GBIF	Austria: 3012115236	47.87	13.21	alpestris
GBIF	Austria: 3012116056	47.04	12.82	alpestris
GBIF	Austria: 3012116752	47.62	12.72	alpestris
GBIF	Austria: 3012118773	47.34	12.74	alpestris
GBIF	Austria: 3012119938	47.92	13.05	alpestris
GBIF	Austria: 3012124221	47.3	12.69	alpestris
GBIF	Austria: 3012124518	47.84	13.04	alpestris
GBIF	Austria: 3012125955	47.88	13.2	alpestris
GBIF	Austria: 3012127654	47.46	13.22	alpestris
GBIF	Austria: 3012128280	47.89	13.05	alpestris
GBIF	Austria: 3012130545	47.8	13.06	alpestris
GBIF	Austria: 3012130782	48	12.94	alpestris
GBIF	Austria: 3012133926	47.77	13.33	alpestris
GBIF	Austria: 3012135436	48.03	12.95	alpestris
GBIF	Austria: 3012136968	47.1	12.22	alpestris
GBIF	Austria: 3012138580	47.17	13.71	alpestris
GBIF	Austria: 3012140182	47.5	10.71	alpestris
GBIF	Austria: 3012142199	47.72	13.59	alpestris
GBIF	Austria: 3012143849	47.68	13.33	alpestris
GBIF	Austria: 3012143856	47.98	13.04	alpestris
GBIF	Austria: 3012145105	47.44	10.65	alpestris
GBIF	Austria: 3012147179	47.5	10.69	alpestris
GBIF	Austria: 3012147966	47.36	13.07	alpestris
GBIF	Austria: 3012148153	46.59	13.22	alpestris
GBIF	Austria: 3012148729	47.38	13.27	alpestris
GBIF	Austria: 3012150408	47.33	12.73	alpestris
GBIF	Austria: 3012150523	47.85	13.3	alpestris
GBIF	Austria: 3012151127	46.67	12.55	alpestris
GBIF	Austria: 3012153090	47.89	13.07	alpestris
GBIF	Austria: 3012154678	47.17	12.18	alpestris
GBIF	Austria: 3012155659	47.58	12.75	alpestris
GBIF	Austria: 3012157973	47.59	13.93	alpestris
GBIF	Austria: 3012158390	47.88	13.13	alpestris
GBIF	Austria: 3012158643	47.39	12.72	alpestris
GBIF	Austria: 3012163007	47.44	12.55	alpestris
GBIF	Austria: 3012167137	47.97	13.56	alpestris
GBIF	Austria: 3012168354	47.42	10.59	alpestris
GBIF	Austria: 3012170342	47.49	10.72	alpestris
GBIF	Austria: 3012175879	47.58	13.34	alpestris
GBIF	Austria: 3012177319	47.97	13.33	alpestris
GBIF	Austria: 3012177428	47.59	12.74	alpestris
GBIF	Austria: 3012178099	47.85	13.31	alpestris
GBIF	Austria: 3012181299	47.02	13.83	alpestris
GBIF	Austria: 3012183198	47.68	12.7	alpestris
GBIF	Austria: 3012183861	47.87	13.26	alpestris
GBIF	Austria: 3012187535	47.33	12.72	alpestris
GBIF	Austria: 3012189277	47.26	12.41	alpestris
GBIF	Austria: 3012190222	47.29	12.51	alpestris
GBIF	Austria: 3012190723	47.28	12.68	alpestris
GBIF	Austria: 3012192120	47.18	13.35	alpestris
GBIF	Austria: 3012201500	47.55	13.13	alpestris
GBIF	Austria: 3012202670	47.56	13.55	alpestris
GBIF	Austria: 3012203208	47.67	12.69	alpestris
GBIF	Austria: 3012203810	47.32	13.13	alpestris
GBIF	Austria: 3012205824	47.19	12.59	alpestris
GBIF	Austria: 3012206458	47.65	13.29	alpestris
GBIF	Austria: 3012206670	47.66	12.61	alpestris
GBIF	Austria: 3012208113	47.95	12.97	alpestris
GBIF	Austria: 3012208363	47.55	10.67	alpestris
GBIF	Austria: 3012211663	47.67	12.62	alpestris
GBIF	Austria: 3012214429	47.45	10.67	alpestris
GBIF	Austria: 3012214706	46.62	12.98	alpestris
GBIF	Austria: 3012216241	47.21	13.48	alpestris
GBIF	Austria: 3012217822	47.78	13.06	alpestris
GBIF	Austria: 3012217892	47.25	12.39	alpestris
GBIF	Austria: 3012220929	47.49	13.13	alpestris
GBIF	Austria: 3012226201	47.76	12.98	alpestris
GBIF	Austria: 3012230292	47.65	12.59	alpestris
GBIF	Austria: 3012231692	48	12.87	alpestris
GBIF	Austria: 3012233302	47.76	13	alpestris
GBIF	Austria: 3012233793	47.63	12.79	alpestris
GBIF	Austria: 3012236146	47.81	12.97	alpestris
GBIF	Austria: 3012242379	47.29	13.08	alpestris
GBIF	Austria: 3012242601	47.4	13.04	alpestris
GBIF	Austria: 3012243616	47.82	13.11	alpestris
GBIF	Austria: 3012244997	47.41	13.52	alpestris
GBIF	Austria: 3012246081	47.63	13.44	alpestris
GBIF	Austria: 3012249182	47.46	10.67	alpestris
GBIF	Austria: 3012252242	47.51	10.72	alpestris
GBIF	Austria: 3012256481	48.02	13.04	alpestris
GBIF	Austria: 3012258387	47.01	12.94	alpestris
GBIF	Austria: 3012261012	47.75	12.96	alpestris
GBIF	Austria: 3012261868	47.72	13.1	alpestris
GBIF	Austria: 3012262389	46.89	13.34	alpestris
GBIF	Austria: 3012264197	47.53	10.68	alpestris
GBIF	Austria: 3012266131	47.47	10.65	alpestris
GBIF	Austria: 3012268072	47.35	13.57	alpestris
GBIF	Austria: 3012270136	47.28	12.53	alpestris
GBIF	Austria: 3012270483	48.03	12.84	alpestris
GBIF	Austria: 3012271087	47.32	12.71	alpestris
GBIF	Austria: 3012271126	47.64	13.46	alpestris
GBIF	Austria: 3012271420	47.64	12.59	alpestris
GBIF	Austria: 3012271448	47.86	13.22	alpestris
GBIF	Austria: 3012272411	47.54	13.13	alpestris
GBIF	Austria: 3012275046	48.06	12.9	alpestris
GBIF	Austria: 3012275353	47.64	13.67	alpestris
GBIF	Austria: 3012275554	47.64	13.16	alpestris
GBIF	Austria: 3012276575	47.85	13.28	alpestris
GBIF	Austria: 3012276629	47.81	13.15	alpestris
GBIF	Austria: 3012277691	47.39	12.57	alpestris
GBIF	Austria: 3012278257	47.02	12.33	alpestris
GBIF	Austria: 3012279646	47.89	13.26	alpestris
GBIF	Austria: 3012280278	47.99	12.91	alpestris
GBIF	Austria: 3012282211	47.75	12.99	alpestris
GBIF	Austria: 3012283412	47.78	13.18	alpestris
GBIF	Austria: 3012283548	48.13	12.77	alpestris
GBIF	Austria: 3012284252	47.95	13.23	alpestris
GBIF	Austria: 3012286862	47.63	13.22	alpestris
GBIF	Austria: 3012288437	48	12.92	alpestris
GBIF	Austria: 3012289565	47.65	13.7	alpestris
GBIF	Austria: 3012289942	47.94	13.2	alpestris
GBIF	Austria: 3012290363	47.56	10.68	alpestris
GBIF	Austria: 3012294933	47.39	12.84	alpestris
GBIF	Austria: 3012296836	47.62	13.22	alpestris
GBIF	Austria: 3012297809	47.38	12.53	alpestris
GBIF	Austria: 3012298684	48	12.93	alpestris
GBIF	Austria: 3012300660	47.82	13.01	alpestris
GBIF	Austria: 3012301944	47.85	13.16	alpestris
GBIF	Austria: 3012303265	47.89	14.4	alpestris
GBIF	Austria: 3012303634	47.68	13.44	alpestris
GBIF	Austria: 3012305090	47.94	13.23	alpestris
GBIF	Austria: 3012307531	47.49	10.69	alpestris
GBIF	Austria: 3012307564	47.67	12.77	alpestris
GBIF	Austria: 3012308978	47.86	13.24	alpestris
GBIF	Austria: 3012310546	47.82	13.13	alpestris
GBIF	Austria: 3012312632	47.13	13.4	alpestris
GBIF	Austria: 3012313318	47.53	10.69	alpestris
GBIF	Austria: 3012313458	47.76	13.36	alpestris
GBIF	Austria: 3031702053	46.8747	12.7931	alpestris
GBIF	Austria: 3039112806	47.3465	9.74896	alpestris
GBIF	Austria: 3059150070	48.2064	16.124	alpestris
GBIF	Austria: 3067622624	47.1957	9.87073	alpestris
GBIF	Austria: 3067889242	48.4259	15.1698	alpestris
GBIF	Austria: 3070416857	48.2141	16.1232	alpestris
GBIF	Austria: 3070424999	48.1923	16.1106	alpestris
GBIF	Austria: 3070769076	48.1838	16.1108	alpestris
GBIF	Austria: 3079788910	47.7425	14.892	alpestris
GBIF	Austria: 3079827978	48.323	16.264	alpestris
GBIF	Austria: 3079911865	47.0838	11.4373	alpestris
GBIF	Austria: 3079913840	47.0838	11.4373	alpestris
GBIF	Austria: 3090878531	47.1284	10.6486	alpestris
GBIF	Austria: 3097027186	47.3378	11.5841	alpestris
GBIF	Austria: 3097121395	47.3372	11.5831	alpestris
GBIF	Austria: 3097268426	47.2323	11.7885	alpestris
GBIF	Austria: 3109167043	47.7425	14.8919	alpestris
GBIF	Austria: 3109177407	47.9793	16.1362	alpestris
GBIF	Austria: 3109305629	48.1897	16.1239	alpestris
GBIF	Austria: 3109377302	47.1264	10.6667	alpestris
GBIF	Austria: 3112528538	47.9469	14.764	alpestris
GBIF	Austria: 3112575867	47.0662	15.4545	alpestris
GBIF	Austria: 3112847397	47.08	11.4603	alpestris
GBIF	Austria: 3115005783	47.67	13.72	alpestris
GBIF	Austria: 3115007349	47.55	13.85	alpestris
GBIF	Austria: 3115013195	47.62	13.93	alpestris
GBIF	Austria: 3115017002	47.66	13.71	alpestris
GBIF	Austria: 3115026852	47.58	13.92	alpestris
GBIF	Austria: 3115029305	47.54	13.9	alpestris
GBIF	Austria: 3115032146	46.58	13.38	alpestris
GBIF	Austria: 3115034950	47.54	13.89	alpestris
GBIF	Austria: 3115035866	47.23	13.97	alpestris
GBIF	Austria: 3115041497	47.62	13.92	alpestris
GBIF	Austria: 3115062496	47.53	13.9	alpestris
GBIF	Austria: 3115063252	47.54	13.91	alpestris
GBIF	Austria: 3115066047	47.55	13.92	alpestris
GBIF	Austria: 3115068853	47.71	13.22	alpestris
GBIF	Austria: 3115069880	47.54	13.92	alpestris
GBIF	Austria: 3115078518	47.72	13.24	alpestris
GBIF	Austria: 3115078526	47.53	13.87	alpestris
GBIF	Austria: 3115080931	47.56	13.91	alpestris
GBIF	Austria: 3115082428	47.73	12.97	alpestris
GBIF	Austria: 3115082763	47.53	13.88	alpestris
GBIF	Austria: 3115087698	47.61	13.81	alpestris
GBIF	Austria: 3115090591	47.56	13.85	alpestris
GBIF	Austria: 3115091926	46.66	13	alpestris
GBIF	Austria: 3115092457	47.65	13.71	alpestris
GBIF	Austria: 3115092853	47.55	13.87	alpestris
GBIF	Austria: 3115093048	47.67	13.71	alpestris
GBIF	Austria: 3115093108	47.57	13.92	alpestris
GBIF	Austria: 3115094041	47.58	13.93	alpestris
GBIF	Austria: 3115094859	47.59	13.92	alpestris
GBIF	Austria: 3115096791	47.56	13.87	alpestris
GBIF	Austria: 3115099017	47.65	13.64	alpestris
GBIF	Austria: 3115099602	47.57	13.83	alpestris
GBIF	Austria: 3115100073	47.56	13.88	alpestris
GBIF	Austria: 3115101129	47.55	13.88	alpestris
GBIF	Austria: 3117772604	48.2132	16.2176	alpestris
GBIF	Austria: 3124689674	47.083	15.501	alpestris
GBIF	Austria: 3124884802	47.4763	11.4651	alpestris
GBIF	Austria: 3124908802	47.4762	11.4653	alpestris
GBIF	Austria: 3302280305	47.6976	15.5871	alpestris
GBIF	Austria: 3302445887	47.3788	11.3028	alpestris
GBIF	Austria: 3302448239	47.0737	9.85785	alpestris
GBIF	Austria: 3302513573	46.9089	13.8623	alpestris
GBIF	Austria: 3307149520	48.2317	16.2218	alpestris
GBIF	Austria: 3314509935	47.5757	15.8501	alpestris
GBIF	Austria: 3320951812	47.4369	14.4272	alpestris
GBIF	Austria: 3325506130	46.8755	13.7255	alpestris
GBIF	Austria: 3325666042	46.8756	13.7256	alpestris
GBIF	Austria: 3327698226	47.4119	14.2163	alpestris
GBIF	Austria: 3330611435	47.3711	11.0463	alpestris
GBIF	Austria: 3330746957	47.3517	9.68088	alpestris
GBIF	Austria: 3333113961	47.4099	14.2119	alpestris
GBIF	Austria: 3333219381	47.1994	11.0317	alpestris
GBIF	Austria: 3333367511	47.4053	10.5797	alpestris
GBIF	Austria: 3333446458	47.1492	11.1814	alpestris
GBIF	Austria: 3335137134	46.8977	16.0767	alpestris
GBIF	Austria: 3335333800	47.0364	10.5658	alpestris
GBIF	Austria: 3335381810	47.0369	10.581	alpestris
GBIF	Austria: 3337584969	47.2189	12.9593	alpestris
GBIF	Austria: 3337636715	47.3997	14.1945	alpestris
GBIF	Austria: 3337771390	47.2727	11.1909	alpestris
GBIF	Austria: 3338011535	47.5564	14.6618	alpestris
GBIF	Austria: 3338129462	47.1095	10.2239	alpestris
GBIF	Austria: 3354992480	47.0531	15.7425	alpestris
GBIF	Austria: 3355572968	46.5607	13.2464	alpestris
GBIF	Austria: 3383383846	47.24	13.15	alpestris
GBIF	Austria: 3383384890	47.78	13.05	alpestris
GBIF	Austria: 3383384940	47.71	12.92	alpestris
GBIF	Austria: 3383387636	47.8	13.17	alpestris
GBIF	Austria: 3383390946	47.69	13.12	alpestris
GBIF	Austria: 3383392494	46.97	12.55	alpestris
GBIF	Austria: 3383393934	47.25	12.41	alpestris
GBIF	Austria: 3383395175	46.79	15.08	alpestris
GBIF	Austria: 3383398939	47.71	13.63	alpestris
GBIF	Austria: 3383401753	46.79	15.07	alpestris
GBIF	Austria: 3383402796	47.7	13.3	alpestris
GBIF	Austria: 3383404235	47.96	12.96	alpestris
GBIF	Austria: 3383406601	48	13.92	alpestris
GBIF	Austria: 3383409725	47.72	12.93	alpestris
GBIF	Austria: 3383411537	47.03	10.58	alpestris
GBIF	Austria: 3383413569	47.23	13.6	alpestris
GBIF	Austria: 3383413940	47.66	13.17	alpestris
GBIF	Austria: 3383414775	47.88	13.24	alpestris
GBIF	Austria: 3383415629	47.36	12.62	alpestris
GBIF	Austria: 3383415722	47.87	12.99	alpestris
GBIF	Austria: 3383416526	47.81	13.01	alpestris
GBIF	Austria: 3383416856	47.36	10.18	alpestris
GBIF	Austria: 3383417948	47.17	9.9	alpestris
GBIF	Austria: 3383424704	47.74	12.98	alpestris
GBIF	Austria: 3383424807	47.14	13.83	alpestris
GBIF	Austria: 3383426571	46.69	13.24	alpestris
GBIF	Austria: 3383428058	47.39	13.03	alpestris
GBIF	Austria: 3383431060	47.21	13.81	alpestris
GBIF	Austria: 3383433653	47.76	12.95	alpestris
GBIF	Austria: 3383434340	47.3	13.45	alpestris
GBIF	Austria: 3383434842	47.74	13.34	alpestris
GBIF	Austria: 3383435661	46.91	13.37	alpestris
GBIF	Austria: 3383435696	47.55	14.63	alpestris
GBIF	Austria: 3383436582	47.78	13.04	alpestris
GBIF	Austria: 3383436740	47.11	10.05	alpestris
GBIF	Austria: 3383436854	47.37	12.87	alpestris
GBIF	Austria: 3383439816	47.73	12.94	alpestris
GBIF	Austria: 3383442470	47.78	13.22	alpestris
GBIF	Austria: 3383442725	47.92	12.99	alpestris
GBIF	Austria: 3383445465	47.69	13.3	alpestris
GBIF	Austria: 3383445521	47.25	13.5	alpestris
GBIF	Austria: 3383445832	47.68	13.64	alpestris
GBIF	Austria: 3383447077	47.43	13.19	alpestris
GBIF	Austria: 3383447192	47.93	13.18	alpestris
GBIF	Austria: 3383448294	47.08	13	alpestris
GBIF	Austria: 3383448548	46.82	15.88	alpestris
GBIF	Austria: 3383451579	47.79	13.02	alpestris
GBIF	Austria: 3383452156	46.8	15.02	alpestris
GBIF	Austria: 3383454574	47.02	13.2	alpestris
GBIF	Austria: 3383456808	47.38	11.77	alpestris
GBIF	Austria: 3383458006	47.35	12.62	alpestris
GBIF	Austria: 3383458819	47.64	12.7	alpestris
GBIF	Austria: 3383460427	47.73	13.08	alpestris
GBIF	Austria: 3383461601	46.8	15.03	alpestris
GBIF	Austria: 3383461715	47.77	13.45	alpestris
GBIF	Austria: 3383972962	48.4752	15.1425	alpestris
GBIF	Austria: 3384919783	47.2645	11.3411	alpestris
GBIF	Austria: 3385042785	47.7749	15.5183	alpestris
GBIF	Austria: 3399223022	47.1288	14.9163	alpestris
GBIF	Austria: 3415580574	47.2859	11.4155	alpestris
GBIF	Austria: 3455326108	46.7993	15.0853	alpestris
GBIF	Austria: 3455558290	47.2898	13.534	alpestris
GBIF	Austria: 3455778778	47.4382	10.6429	alpestris
GBIF	Austria: 3456000155	46.7991	15.086	alpestris
GBIF	Austria: 3456535297	47.6919	15.1027	alpestris
GBIF	Austria: 3465905880	46.9182	15.5777	alpestris
GBIF	Austria: 3712419371	47.2747	14.7745	alpestris
GBIF	Austria: 3712521368	47.2747	14.7744	alpestris
GBIF	Austria: 3712702365	47.2747	14.7744	alpestris
GBIF	Austria: 3715255403	47.0976	9.72164	alpestris
GBIF	Austria: 3715881140	47.2424	13.1534	alpestris
GBIF	Austria: 3715968278	47.2377	13.1503	alpestris
GBIF	Austria: 3716081380	47.2446	13.1549	alpestris
GBIF	Austria: 3716213425	47.1032	9.7394	alpestris
GBIF	Austria: 3716251560	47.2707	13.4119	alpestris
GBIF	Austria: 3716298460	47.6283	13.2434	alpestris
GBIF	Austria: 3716324362	47.2429	13.1539	alpestris
GBIF	Austria: 3716348522	47.4893	10.7495	alpestris
GBIF	Austria: 3716361005	47.0539	13.0582	alpestris
GBIF	Austria: 3716433891	47.3671	13.4542	alpestris
GBIF	Austria: 3716460307	47.7792	13.0355	alpestris
GBIF	Austria: 3716488204	47.6548	13.707	alpestris
GBIF	Austria: 3716498968	47.4765	13.4901	alpestris
GBIF	Austria: 3716557052	47.4874	10.7485	alpestris
GBIF	Austria: 3716572764	47.6099	13.2871	alpestris
GBIF	Austria: 3716591064	47.4874	10.7504	alpestris
GBIF	Austria: 3716608967	47.4886	10.7508	alpestris
GBIF	Austria: 3716678326	46.9161	13.3682	alpestris
GBIF	Austria: 3716694875	47.2676	12.1646	alpestris
GBIF	Austria: 3716712559	47.3608	9.69143	alpestris
GBIF	Austria: 3716728808	47.3178	12.4157	alpestris
GBIF	Austria: 3716752811	47.314	12.4185	alpestris
GBIF	Austria: 3716817165	47.489	10.7495	alpestris
GBIF	Austria: 3716871329	47.4597	13.439	alpestris
GBIF	Austria: 3716880867	46.7876	15.0168	alpestris
GBIF	Austria: 3716892659	47.2796	13.64	alpestris
GBIF	Austria: 3716906916	47.4879	10.7481	alpestris
GBIF	Austria: 3716911997	47.1581	12.6233	alpestris
GBIF	Austria: 3716923594	47.3369	10.5333	alpestris
GBIF	Austria: 3716973331	46.9159	13.3679	alpestris
GBIF	Austria: 3717097992	47.1727	12.6225	alpestris
GBIF	Austria: 3717142715	47.1685	13.332	alpestris
GBIF	Austria: 3717149412	46.9147	13.3689	alpestris
GBIF	Austria: 3717166845	47.7424	12.9356	alpestris
GBIF	Austria: 3717175067	47.488	10.7494	alpestris
GBIF	Austria: 3717192728	47.4063	10.7654	alpestris
GBIF	Austria: 3717215684	47.7413	13.039	alpestris
GBIF	Austria: 3717251986	47.4893	10.7494	alpestris
GBIF	Austria: 3717311671	47.0173	13.8296	alpestris
GBIF	Austria: 3717341775	47.419	10.7849	alpestris
GBIF	Austria: 3717357285	47.6763	13.3204	alpestris
GBIF	Austria: 3717393831	47.487	10.7506	alpestris
GBIF	Austria: 3717410205	47.4143	13.485	alpestris
GBIF	Austria: 3717482965	47.1362	12.1487	alpestris
GBIF	Austria: 3717486816	46.7951	15.0194	alpestris
GBIF	Austria: 3717512747	47.2805	13.6383	alpestris
GBIF	Austria: 3717633829	47.2766	12.5298	alpestris
GBIF	Austria: 3717637753	46.9159	13.3676	alpestris
GBIF	Austria: 3717664700	47.4326	10.6316	alpestris
GBIF	Austria: 3717704748	47.8839	13.1051	alpestris
GBIF	Austria: 3717719334	47.3739	12.909	alpestris
GBIF	Austria: 3717808868	46.7951	15.0194	alpestris
GBIF	Austria: 3717898770	47.4868	10.7504	alpestris
GBIF	Austria: 3717905597	46.9177	12.773	alpestris
GBIF	Austria: 3717945755	47.1235	12.8132	alpestris
GBIF	Austria: 3717958088	47.1344	11.8725	alpestris
GBIF	Austria: 3718005923	47.8122	13.0159	alpestris
GBIF	Austria: 3718027462	47.8014	13.0519	alpestris
GBIF	Austria: 3718111525	47.7849	13.0493	alpestris
GBIF	Austria: 3718140533	47.4887	10.7483	alpestris
GBIF	Austria: 3718144786	47.1246	12.8129	alpestris
GBIF	Austria: 3718227457	47.4893	10.7509	alpestris
GBIF	Austria: 3718243829	47.4191	10.7848	alpestris
GBIF	Austria: 3718284311	47.6409	13.2724	alpestris
GBIF	Austria: 3718389384	47.4893	10.7509	alpestris
GBIF	Austria: 3718472376	47.4885	10.7482	alpestris
GBIF	Austria: 3718479427	47.4894	10.7495	alpestris
GBIF	Austria: 3718486265	47.9325	13.1809	alpestris
GBIF	Austria: 3718713517	47.4878	10.7505	alpestris
GBIF	Austria: 3718719398	47.4886	10.7481	alpestris
GBIF	Austria: 3718741782	47.4889	10.748	alpestris
GBIF	Austria: 3719364841	47.8105	13.0148	alpestris
GBIF	Austria: 3719374292	47.747	12.95	alpestris
GBIF	Austria: 3719424906	47.703	13.1487	alpestris
GBIF	Austria: 3719518284	47.8348	13.0435	alpestris
GBIF	Austria: 3719534194	47.7386	12.9354	alpestris
GBIF	Austria: 3719535974	47.7587	12.9485	alpestris
GBIF	Austria: 3719671540	47.7451	12.9371	alpestris
GBIF	Austria: 3719710030	47.6384	13.1666	alpestris
GBIF	Austria: 3719768224	47.7255	13.4074	alpestris
GBIF	Austria: 3719769917	47.6383	13.1666	alpestris
GBIF	Austria: 3719793550	47.2462	12.1744	alpestris
GBIF	Austria: 3719807004	47.487	10.7504	alpestris
GBIF	Austria: 3719807364	47.7387	12.9356	alpestris
GBIF	Austria: 3719882863	47.7738	13.2225	alpestris
GBIF	Austria: 3720022632	47.7236	12.9342	alpestris
GBIF	Austria: 3720065602	47.8023	13.051	alpestris
GBIF	Austria: 3720098611	47.9223	12.9934	alpestris
GBIF	Austria: 3720213012	47.8023	13.0513	alpestris
GBIF	Austria: 3720284382	47.738	12.9351	alpestris
GBIF	Austria: 3720289273	47.3847	13.2331	alpestris
GBIF	Austria: 3720329090	48.0027	13.9248	alpestris
GBIF	Austria: 3720419066	47.4869	10.7504	alpestris
GBIF	Austria: 3720427951	47.7423	12.9355	alpestris
GBIF	Austria: 3720480062	47.4874	10.7504	alpestris
GBIF	Austria: 3720519055	47.9623	12.9618	alpestris
GBIF	Austria: 3720522629	47.49	10.7499	alpestris
GBIF	Austria: 3720537865	47.6381	13.166	alpestris
GBIF	Austria: 3720554826	47.6379	13.1653	alpestris
GBIF	Austria: 3720572678	47.6442	13.1654	alpestris
GBIF	Austria: 3720599645	47.9594	13.7977	alpestris
GBIF	Austria: 3720651103	47.7287	13.0752	alpestris
GBIF	Austria: 3720779856	47.4861	10.7463	alpestris
GBIF	Austria: 3720818237	46.8962	16.0778	alpestris
GBIF	Austria: 3720854193	47.2147	13.8052	alpestris
GBIF	Austria: 3720857558	47.8139	13.0138	alpestris
GBIF	Austria: 3720862167	47.7136	12.929	alpestris
GBIF	Austria: 3720869399	47.7137	12.929	alpestris
GBIF	Austria: 3720899389	47.68	13.6409	alpestris
GBIF	Austria: 3720910376	46.7937	15.0753	alpestris
GBIF	Austria: 3720930249	47.49	10.751	alpestris
GBIF	Austria: 3720951841	47.25	13.49	alpestris
GBIF	Austria: 3720984384	46.9158	13.3665	alpestris
GBIF	Austria: 3720986273	47.488	10.7481	alpestris
GBIF	Austria: 3721021731	47.3	13.5	alpestris
GBIF	Austria: 3721070276	47.489	10.7481	alpestris
GBIF	Austria: 3721138856	47.1666	12.7137	alpestris
GBIF	Austria: 3721152275	47.7138	12.929	alpestris
GBIF	Austria: 3721155392	47.1474	13.3732	alpestris
GBIF	Austria: 3721212919	47.4874	10.7485	alpestris
GBIF	Austria: 3721227731	47.3595	12.6176	alpestris
GBIF	Austria: 3721286882	47.3589	10.1842	alpestris
GBIF	Austria: 3721319384	47.4899	10.7509	alpestris
GBIF	Austria: 3721321569	47.7363	13.3391	alpestris
GBIF	Austria: 3721337747	46.9159	13.3679	alpestris
GBIF	Austria: 3721394526	47.7397	12.9372	alpestris
GBIF	Austria: 3721440380	46.9156	13.368	alpestris
GBIF	Austria: 3721447380	47.4681	10.6599	alpestris
GBIF	Austria: 3721517749	46.7893	15.068	alpestris
GBIF	Austria: 3721529142	47.7729	13.4488	alpestris
GBIF	Austria: 3721567312	47.4896	10.7498	alpestris
GBIF	Austria: 3721576592	47.3554	12.6208	alpestris
GBIF	Austria: 3721600031	47.4897	10.7511	alpestris
GBIF	Austria: 3721664330	47.5622	14.6799	alpestris
GBIF	Austria: 3721684629	47.4869	10.7482	alpestris
GBIF	Austria: 3721780531	47.0649	10.9678	alpestris
GBIF	Austria: 3721846365	47.4886	10.7508	alpestris
GBIF	Austria: 3721905793	47.3708	12.8654	alpestris
GBIF	Austria: 3721918956	47.076	9.97234	alpestris
GBIF	Austria: 3721958214	47.3706	12.8655	alpestris
GBIF	Austria: 3722019819	47.3594	12.6179	alpestris
GBIF	Austria: 3722148573	47.487	10.7504	alpestris
GBIF	Austria: 3722205999	47.8014	13.0399	alpestris
GBIF	Austria: 3722247171	47.4901	10.7506	alpestris
GBIF	Austria: 3722247466	47.1492	10.6294	alpestris
GBIF	Austria: 3722328585	47.4877	10.7502	alpestris
GBIF	Austria: 3722338760	47.2719	13.1408	alpestris
GBIF	Austria: 3722392512	47.4896	10.7511	alpestris
GBIF	Austria: 3722442037	47.489	10.7495	alpestris
GBIF	Austria: 3722505304	47.4877	10.7502	alpestris
GBIF	Austria: 3722527865	47.4886	10.7481	alpestris
GBIF	Austria: 3722593464	47.4892	10.7491	alpestris
GBIF	Austria: 3722647580	47.9604	13.795	alpestris
GBIF	Austria: 3722723986	47.2724	13.1419	alpestris
GBIF	Austria: 3722782702	47.3385	10.0504	alpestris
GBIF	Austria: 3722924424	47.49	10.7497	alpestris
GBIF	Austria: 3723075688	48.2992	16.2098	alpestris
GBIF	Austria: 3723142389	47.486	10.748	alpestris
GBIF	Austria: 3723459334	47.49	10.7497	alpestris
GBIF	Austria: 3725077092	47.7759	13.2188	alpestris
GBIF	Austria: 3725081157	47.2448	13.1538	alpestris
GBIF	Austria: 3725090254	47.2429	13.1539	alpestris
GBIF	Austria: 3725116170	47.2414	13.1517	alpestris
GBIF	Austria: 3725206596	47.6845	13.5501	alpestris
GBIF	Austria: 3725216247	47.2423	13.1529	alpestris
GBIF	Austria: 3725310457	47.2443	13.1538	alpestris
GBIF	Austria: 3725453345	48.0013	12.9315	alpestris
GBIF	Austria: 3725465129	47.2433	13.1536	alpestris
GBIF	Austria: 3725561525	47.4877	10.7503	alpestris
GBIF	Austria: 3725596633	47.2123	12.5979	alpestris
GBIF	Austria: 3725613183	47.2373	13.1493	alpestris
GBIF	Austria: 3725633479	47.4892	10.7509	alpestris
GBIF	Austria: 3725663494	47.4867	10.7504	alpestris
GBIF	Austria: 3725682675	46.8003	15.0509	alpestris
GBIF	Austria: 3725723509	47.2	12.72	alpestris
GBIF	Austria: 3725724405	47.2	12.72	alpestris
GBIF	Austria: 3725734430	47.7482	13.2547	alpestris
GBIF	Austria: 3725744283	47.2402	12.4158	alpestris
GBIF	Austria: 3725756880	47.6139	13.2679	alpestris
GBIF	Austria: 3725763375	47.6537	13.6877	alpestris
GBIF	Austria: 3725819294	47.2425	13.1534	alpestris
GBIF	Austria: 3725820722	47.7858	12.9472	alpestris
GBIF	Austria: 3725826334	47.7221	13.3493	alpestris
GBIF	Austria: 3725828206	47.8022	13.0505	alpestris
GBIF	Austria: 3725863676	47.4861	10.7477	alpestris
GBIF	Austria: 3725864415	47.6423	13.6728	alpestris
GBIF	Austria: 3725865340	47.7713	13.2888	alpestris
GBIF	Austria: 3725900796	47.8841	13.1053	alpestris
GBIF	Austria: 3725928755	47.3852	10.9658	alpestris
GBIF	Austria: 3725949147	47.5338	13.465	alpestris
GBIF	Austria: 3725971465	47.2207	11.7621	alpestris
GBIF	Austria: 3726018332	47.6531	13.6969	alpestris
GBIF	Austria: 3726105804	46.8904	13.3452	alpestris
GBIF	Austria: 3726123895	47.488	10.7499	alpestris
GBIF	Austria: 3726152395	47.096	9.71908	alpestris
GBIF	Austria: 3726208426	47.7363	13.3392	alpestris
GBIF	Austria: 3726213474	47.2796	13.6396	alpestris
GBIF	Austria: 3726222196	47.7398	12.9669	alpestris
GBIF	Austria: 3726230012	47.7988	13.1178	alpestris
GBIF	Austria: 3726243646	47.1722	13.3428	alpestris
GBIF	Austria: 3726249008	47.0127	13.8221	alpestris
GBIF	Austria: 3726254981	47.4318	12.673	alpestris
GBIF	Austria: 3726272692	47.5035	10.7137	alpestris
GBIF	Austria: 3726282275	47.7743	13.0371	alpestris
GBIF	Austria: 3726397557	47.4879	10.748	alpestris
GBIF	Austria: 3726399716	47.1989	13.374	alpestris
GBIF	Austria: 3726447023	47.7143	13.0615	alpestris
GBIF	Austria: 3726525584	47.2797	13.6399	alpestris
GBIF	Austria: 3726602627	47.3616	13.4566	alpestris
GBIF	Austria: 3726619832	47.1956	13.4061	alpestris
GBIF	Austria: 3726657021	47.1624	13.6505	alpestris
GBIF	Austria: 3726733726	47.8369	13.1624	alpestris
GBIF	Austria: 3726739612	47.1985	13.3776	alpestris
GBIF	Austria: 3726741725	47.4187	10.7869	alpestris
GBIF	Austria: 3726928413	47.6533	13.6398	alpestris
GBIF	Austria: 3727012304	47.5961	13.7281	alpestris
GBIF	Austria: 3727137555	47.4875	10.7505	alpestris
GBIF	Austria: 3727250573	47.8144	13.0137	alpestris
GBIF	Austria: 3727265307	46.9156	13.368	alpestris
GBIF	Austria: 3727335928	47.3797	11.7685	alpestris
GBIF	Austria: 3727384363	47.8368	13.1624	alpestris
GBIF	Austria: 3727431838	47.8841	13.1053	alpestris
GBIF	Austria: 3727502854	47.1707	13.3338	alpestris
GBIF	Austria: 3727690420	47.4879	10.748	alpestris
GBIF	Austria: 3727706278	47.7732	13.4485	alpestris
GBIF	Austria: 3727773787	47.2002	13.3672	alpestris
GBIF	Austria: 3727799578	47.7385	12.9354	alpestris
GBIF	Austria: 3727856502	46.8787	12.7928	alpestris
GBIF	Austria: 3727856986	47.1427	12.194	alpestris
GBIF	Austria: 3727904016	47.1951	13.313	alpestris
GBIF	Austria: 3727939776	47.3793	11.9363	alpestris
GBIF	Austria: 3727964878	47.7139	12.9285	alpestris
GBIF	Austria: 3727981553	47.1	9.74	alpestris
GBIF	Austria: 3728002947	47.2771	13.4641	alpestris
GBIF	Austria: 3728081291	47.065	9.98139	alpestris
GBIF	Austria: 3728088032	47.0348	10.5817	alpestris
GBIF	Austria: 3728111057	47.7729	13.4486	alpestris
GBIF	Austria: 3728141005	47.6607	13.4168	alpestris
GBIF	Austria: 3728221511	47.6627	13.1191	alpestris
GBIF	Austria: 3728332694	47.3579	10.1571	alpestris
GBIF	Austria: 3728362859	47.1347	12.1914	alpestris
GBIF	Austria: 3728461918	47.6974	13.137	alpestris
GBIF	Austria: 3728518854	47.3861	10.9614	alpestris
GBIF	Austria: 3728599812	47.6336	13.4369	alpestris
GBIF	Austria: 3728663339	47.4889	10.7485	alpestris
GBIF	Austria: 3728673438	47.7138	12.9289	alpestris
GBIF	Austria: 3728688161	47.49	10.7511	alpestris
GBIF	Austria: 3728829816	47.6392	13.1666	alpestris
GBIF	Austria: 3728845845	47.147	13.6555	alpestris
GBIF	Austria: 3728867193	47.725	13.5778	alpestris
GBIF	Austria: 3728907164	47.2707	13.4122	alpestris
GBIF	Austria: 3728971119	47.4879	10.748	alpestris
GBIF	Austria: 3729001658	47.7137	12.9289	alpestris
GBIF	Austria: 3729034242	47.6946	13.1244	alpestris
GBIF	Austria: 3729046794	47.6392	13.1665	alpestris
GBIF	Austria: 3729087812	47.7362	12.9835	alpestris
GBIF	Austria: 3729132625	47.4895	10.7513	alpestris
GBIF	Austria: 3729159150	47.5619	14.68	alpestris
GBIF	Austria: 3729167409	47.7106	13.6269	alpestris
GBIF	Austria: 3729222510	47.11	13.32	alpestris
GBIF	Austria: 3729237148	47.4889	10.7481	alpestris
GBIF	Austria: 3729287406	46.7958	15.0308	alpestris
GBIF	Austria: 3729287592	47.4869	10.7502	alpestris
GBIF	Austria: 3729315447	47.4894	10.7511	alpestris
GBIF	Austria: 3729359617	47.3539	12.6166	alpestris
GBIF	Austria: 3729403204	47.4886	10.7482	alpestris
GBIF	Austria: 3729540104	47.7142	13.0614	alpestris
GBIF	Austria: 3729553280	47.4896	10.7512	alpestris
GBIF	Austria: 3729596053	47.2957	13.4548	alpestris
GBIF	Austria: 3729605635	47.4869	10.7503	alpestris
GBIF	Austria: 3729632465	47.4899	10.7498	alpestris
GBIF	Austria: 3729685973	47.4895	10.7512	alpestris
GBIF	Austria: 3729697772	47.6383	13.1665	alpestris
GBIF	Austria: 3729773982	47.4899	10.7498	alpestris
GBIF	Austria: 3729822562	47.6582	13.173	alpestris
GBIF	Austria: 3729891844	47.4886	10.7508	alpestris
GBIF	Austria: 3729923360	47.4897	10.7512	alpestris
GBIF	Austria: 3729939875	47.0646	9.77781	alpestris
GBIF	Austria: 3729952350	47.1561	10.6256	alpestris
GBIF	Austria: 3730047109	47.4891	10.751	alpestris
GBIF	Austria: 3730048693	47.2372	13.1492	alpestris
GBIF	Austria: 3730079787	47.3492	12.6171	alpestris
GBIF	Austria: 3730090425	46.916	13.3678	alpestris
GBIF	Austria: 3730164584	47.4887	10.7511	alpestris
GBIF	Austria: 3730203253	47.7829	13.0422	alpestris
GBIF	Austria: 3730207062	47.3884	13.0261	alpestris
GBIF	Austria: 3730273224	47.8023	13.0505	alpestris
GBIF	Austria: 3730289235	46.9258	12.7819	alpestris
GBIF	Austria: 3730304293	47.2331	12.1556	alpestris
GBIF	Austria: 3730342677	47.1085	10.0547	alpestris
GBIF	Austria: 3730368343	47.4895	10.7512	alpestris
GBIF	Austria: 3730433921	47.3435	12.2885	alpestris
GBIF	Austria: 3730465562	47.7141	12.9225	alpestris
GBIF	Austria: 3730511023	47.2751	10.1672	alpestris
GBIF	Austria: 3730569516	47.8004	13.1714	alpestris
GBIF	Austria: 3730608421	47.1742	9.90168	alpestris
GBIF	Austria: 3730652045	47.4899	10.75	alpestris
GBIF	Austria: 3730653278	47.7139	12.9291	alpestris
GBIF	Austria: 3730701060	47.778	13.2153	alpestris
GBIF	Austria: 3730711900	47.34	13.33	alpestris
GBIF	Austria: 3730726694	47.7235	12.9341	alpestris
GBIF	Austria: 3730771132	47.7482	13.2546	alpestris
GBIF	Austria: 3730861968	47.357	10.1816	alpestris
GBIF	Austria: 3730882192	47.3846	13.2322	alpestris
GBIF	Austria: 3730894547	47.4901	10.7505	alpestris
GBIF	Austria: 3730907835	47.5453	14.6294	alpestris
GBIF	Austria: 3730940006	47.4897	10.7511	alpestris
GBIF	Austria: 3730943714	47.7566	12.9867	alpestris
GBIF	Austria: 3730968481	47.7236	12.9341	alpestris
GBIF	Austria: 3730994192	47.4897	10.7513	alpestris
GBIF	Austria: 3731006331	47.2515	12.4121	alpestris
GBIF	Austria: 3731018624	47.7261	12.9423	alpestris
GBIF	Austria: 3731044249	46.637	13.454	alpestris
GBIF	Austria: 3731108869	47.6971	13.2972	alpestris
GBIF	Austria: 3731137659	46.916	13.3678	alpestris
GBIF	Austria: 3731141306	47.4876	10.7486	alpestris
GBIF	Austria: 3731143416	46.7959	15.0227	alpestris
GBIF	Austria: 3731190497	46.7958	15.0308	alpestris
GBIF	Austria: 3731191125	47.4875	10.7485	alpestris
GBIF	Austria: 3731307288	46.9146	13.3692	alpestris
GBIF	Austria: 3731317271	47.4883	10.7497	alpestris
GBIF	Austria: 3731317543	47.4886	10.7492	alpestris
GBIF	Austria: 3731319841	47.1389	13.8291	alpestris
GBIF	Austria: 3731322704	47.7134	12.9291	alpestris
GBIF	Austria: 3731343129	47.4902	10.7504	alpestris
GBIF	Austria: 3731354165	47.56	14.68	alpestris
GBIF	Austria: 3731380228	47.4886	10.7508	alpestris
GBIF	Austria: 3731386046	47.22	13.6	alpestris
GBIF	Austria: 3731399382	47.7137	12.9289	alpestris
GBIF	Austria: 3731419482	47.2576	13.5585	alpestris
GBIF	Austria: 3731433528	46.9161	13.3682	alpestris
GBIF	Austria: 3731476867	47.4833	12.1956	alpestris
GBIF	Austria: 3731534721	47.2611	13.5551	alpestris
GBIF	Austria: 3731555687	47.4896	10.7497	alpestris
GBIF	Austria: 3731583639	47.4873	10.7504	alpestris
GBIF	Austria: 3731633612	47.4893	10.7494	alpestris
GBIF	Austria: 3731713521	47.4899	10.7509	alpestris
GBIF	Austria: 3731773839	47.4896	10.7512	alpestris
GBIF	Austria: 3731885672	47.2794	13.1866	alpestris
GBIF	Austria: 3731940116	47.6932	13.2973	alpestris
GBIF	Austria: 3732018920	47.2723	13.141	alpestris
GBIF	Austria: 3732021274	47.4895	10.7512	alpestris
GBIF	Austria: 3732106213	47.4869	10.7482	alpestris
GBIF	Austria: 3732196200	47.7008	13.6215	alpestris
GBIF	Austria: 3732325973	47.4894	10.7494	alpestris
GBIF	Austria: 3732385564	47.4827	12.1943	alpestris
GBIF	Austria: 3732416672	47.1678	12.7147	alpestris
GBIF	Austria: 3732528761	47.2794	13.1864	alpestris
GBIF	Austria: 3732563349	47.4899	10.751	alpestris
GBIF	Austria: 3732741529	47.7138	12.9292	alpestris
GBIF	Austria: 3732878992	47.4573	12.5401	alpestris
GBIF	Austria: 3732894449	47.4898	10.751	alpestris
GBIF	Austria: 3733081484	47.4022	12.6891	alpestris
GBIF	Austria: 3733301739	48.299	16.21	alpestris
GBIF	Austria: 3759120676	47.2353	11.8071	alpestris
GBIF	Austria: 3759268332	47.0328	15.6467	alpestris
GBIF	Austria: 3759334607	48.2257	16.3055	alpestris
GBIF	Austria: 3759426696	47.4265	9.77905	alpestris
GBIF	Austria: 3759427915	47.082	15.5067	alpestris
GBIF	Austria: 3759923614	47.3349	9.64302	alpestris
GBIF	Austria: 3760014290	48.2273	16.3003	alpestris
GBIF	Austria: 3760198193	47.2704	11.386	alpestris
GBIF	Austria: 3760201537	48.4209	15.152	alpestris
GBIF	Austria: 3760291660	48.1571	16.1156	alpestris
GBIF	Austria: 3764130934	47.1968	10.1709	alpestris
GBIF	Austria: 3764161178	47.5945	14.5911	alpestris
GBIF	Austria: 3764166131	48.1688	14.6244	alpestris
GBIF	Austria: 3764190012	47.7818	15.1807	alpestris
GBIF	Austria: 3773174804	47.0838	11.4371	alpestris
GBIF	Austria: 3773277209	48.0529	13.356	alpestris
GBIF	Austria: 3773559327	47.2684	11.3781	alpestris
GBIF	Austria: 3773571270	47.0838	11.4371	alpestris
GBIF	Austria: 3773611178	47.0838	11.4371	alpestris
GBIF	Austria: 3773644220	47.0838	11.4371	alpestris
GBIF	Austria: 3773707183	48.0529	13.356	alpestris
GBIF	Austria: 3773766660	47.0838	11.4371	alpestris
GBIF	Austria: 3773805989	47.0838	11.4371	alpestris
GBIF	Austria: 3784637210	47.4246	10.5793	alpestris
GBIF	Austria: 3784674074	47.4246	10.5793	alpestris
GBIF	Austria: 3784700261	47.392	9.93199	alpestris
GBIF	Austria: 3784826521	48.3772	15.2007	alpestris
GBIF	Austria: 3784939532	47.8172	13.8543	alpestris
GBIF	Austria: 3785159920	47.8173	13.8543	alpestris
GBIF	Austria: 3802487629	48.1515	15.6888	alpestris
GBIF	Austria: 3802519950	47.2005	11.2432	alpestris
GBIF	Austria: 3802725022	47.3719	9.78067	alpestris
GBIF	Austria: 3802728393	47.2344	9.58813	alpestris
GBIF	Austria: 3822576637	47.8652	12.9991	alpestris
GBIF	Austria: 3822615623	47.8645	12.9979	alpestris
GBIF	Austria: 3822832262	47.2312	12.7241	alpestris
GBIF	Austria: 3822937209	47.1623	13.6506	alpestris
GBIF	Austria: 3822985307	47.2332	12.727	alpestris
GBIF	Austria: 3823033740	47.2346	12.7282	alpestris
GBIF	Austria: 3823064050	47.5831	13.1496	alpestris
GBIF	Austria: 3823080065	47.2333	12.7269	alpestris
GBIF	Austria: 3823106582	47.8061	13.1267	alpestris
GBIF	Austria: 3823108241	47.7893	13.0889	alpestris
GBIF	Austria: 3823116091	47.7993	13.0816	alpestris
GBIF	Austria: 3823158394	47.2128	12.5982	alpestris
GBIF	Austria: 3823173464	47.2131	12.5983	alpestris
GBIF	Austria: 3823186984	47.5832	13.1495	alpestris
GBIF	Austria: 3823199912	48.0724	13.4194	alpestris
GBIF	Austria: 3823260587	47.2126	12.5981	alpestris
GBIF	Austria: 3823263722	47.233	12.7266	alpestris
GBIF	Austria: 3823305280	47.7421	13.2596	alpestris
GBIF	Austria: 3823354827	47.7544	12.9762	alpestris
GBIF	Austria: 3823393748	47.9077	12.9724	alpestris
GBIF	Austria: 3823397296	48.2991	16.2099	alpestris
GBIF	Austria: 3823464531	47.2321	12.7254	alpestris
GBIF	Austria: 3823480691	47.2325	12.726	alpestris
GBIF	Austria: 3823548681	47.2332	12.727	alpestris
GBIF	Austria: 3823567527	47.2126	12.5981	alpestris
GBIF	Austria: 3823677065	47.2124	12.598	alpestris
GBIF	Austria: 3823692947	47.212	12.5978	alpestris
GBIF	Austria: 3823703230	47.7991	13.0824	alpestris
GBIF	Austria: 3823715865	47.7385	12.9355	alpestris
GBIF	Austria: 3823771268	47.6802	13.1528	alpestris
GBIF	Austria: 3823776381	47.7918	13.0877	alpestris
GBIF	Austria: 3823789272	47.2296	12.7235	alpestris
GBIF	Austria: 3823830788	47.233	12.7267	alpestris
GBIF	Austria: 3823844422	47.2124	12.598	alpestris
GBIF	Austria: 3823872735	47.7269	13.0368	alpestris
GBIF	Austria: 3823928016	47.212	12.5978	alpestris
GBIF	Austria: 3823982285	47.2321	12.7253	alpestris
GBIF	Austria: 3823995567	47.2129	12.5983	alpestris
GBIF	Austria: 3824031904	47.2375	13.3299	alpestris
GBIF	Austria: 3824063735	47.5833	13.1497	alpestris
GBIF	Austria: 3824104326	47.7415	12.9352	alpestris
GBIF	Austria: 3824140700	47.5795	13.2048	alpestris
GBIF	Austria: 3824146304	47.6628	13.1192	alpestris
GBIF	Austria: 3824196458	47.2317	12.7248	alpestris
GBIF	Austria: 3824230473	47.2125	12.5981	alpestris
GBIF	Austria: 3824255331	47.2328	12.7263	alpestris
GBIF	Austria: 3824274569	47.2341	12.7278	alpestris
GBIF	Austria: 3824295200	47.2128	12.5982	alpestris
GBIF	Austria: 3824318183	47.6292	13.2414	alpestris
GBIF	Austria: 3824335695	47.2323	12.7256	alpestris
GBIF	Austria: 3824375588	47.3213	12.4864	alpestris
GBIF	Austria: 3824420173	47.6281	13.247	alpestris
GBIF	Austria: 3824440651	47.6491	13.4316	alpestris
GBIF	Austria: 3824459520	47.7993	13.0875	alpestris
GBIF	Austria: 3824464337	47.2323	12.7256	alpestris
GBIF	Austria: 3824479753	47.7137	12.9289	alpestris
GBIF	Austria: 3824480015	47.8124	13.0157	alpestris
GBIF	Austria: 3824521097	48.1803	13.0559	alpestris
GBIF	Austria: 3824625550	47.233	12.7266	alpestris
GBIF	Austria: 3824704714	47.6471	13.436	alpestris
GBIF	Austria: 3824733477	47.2131	12.5984	alpestris
GBIF	Austria: 3825279983	47.8661	12.992	alpestris
GBIF	Austria: 3825282758	47.8672	12.9997	alpestris
GBIF	Austria: 3825628307	47.8276	13.0457	alpestris
GBIF	Austria: 3825645605	47.6458	13.1641	alpestris
GBIF	Austria: 3825661940	47.8117	13.0166	alpestris
GBIF	Austria: 3825686624	47.2335	12.727	alpestris
GBIF	Austria: 3825693422	47.2327	12.7262	alpestris
GBIF	Austria: 3825711296	47.2126	12.5982	alpestris
GBIF	Austria: 3825781842	47.7999	13.0808	alpestris
GBIF	Austria: 3825793216	47.7137	12.9291	alpestris
GBIF	Austria: 3825813001	46.9156	13.368	alpestris
GBIF	Austria: 3825839387	47.2123	12.5979	alpestris
GBIF	Austria: 3825844847	47.6231	13.2287	alpestris
GBIF	Austria: 3825899462	47.2317	12.7248	alpestris
GBIF	Austria: 3825899751	47.2614	13.5576	alpestris
GBIF	Austria: 3825920997	47.6628	13.4322	alpestris
GBIF	Austria: 3825991507	47.4882	10.7495	alpestris
GBIF	Austria: 3826009382	47.2124	12.598	alpestris
GBIF	Austria: 3826021956	47.7865	13.0336	alpestris
GBIF	Austria: 3826062836	47.7943	13.0373	alpestris
GBIF	Austria: 3826068501	47.2322	12.7253	alpestris
GBIF	Austria: 3826103160	47.8128	13.0151	alpestris
GBIF	Austria: 3826110217	47.3566	10.6474	alpestris
GBIF	Austria: 3826110571	47.6828	13.6606	alpestris
GBIF	Austria: 3826118576	47.2327	12.7263	alpestris
GBIF	Austria: 3826121820	47.6337	13.4349	alpestris
GBIF	Austria: 3826124599	47.1469	13.6554	alpestris
GBIF	Austria: 3826125387	47.7448	12.9309	alpestris
GBIF	Austria: 3826165027	47.1144	13.4385	alpestris
GBIF	Austria: 3826379637	47.9089	12.9723	alpestris
GBIF	Austria: 3826438277	47.7905	13.0889	alpestris
GBIF	Austria: 3826514515	47.8349	13.0447	alpestris
GBIF	Austria: 3826583118	47.2126	12.5981	alpestris
GBIF	Austria: 3826589298	47.3609	13.2005	alpestris
GBIF	Austria: 3826603959	47.6801	13.1524	alpestris
GBIF	Austria: 3826626161	47.7415	12.9353	alpestris
GBIF	Austria: 3826639740	47.6918	13.1283	alpestris
GBIF	Austria: 3826674545	47.7683	13.0543	alpestris
GBIF	Austria: 3826694329	47.2127	12.5982	alpestris
GBIF	Austria: 3826739274	47.2126	12.5981	alpestris
GBIF	Austria: 3826744354	47.2315	12.7245	alpestris
GBIF	Austria: 3826776271	47.7137	12.929	alpestris
GBIF	Austria: 3826785818	47.7992	13.0815	alpestris
GBIF	Austria: 3826845987	47.2186	12.5964	alpestris
GBIF	Austria: 3826874994	47.2124	12.598	alpestris
GBIF	Austria: 3826882129	47.7473	12.9367	alpestris
GBIF	Austria: 3826911357	47.2127	12.5982	alpestris
GBIF	Austria: 3826925312	47.8877	13.2437	alpestris
GBIF	Austria: 3826959508	47.2122	12.5979	alpestris
GBIF	Austria: 3827075830	47.2324	12.7259	alpestris
GBIF	Austria: 3827088348	47.2122	12.5979	alpestris
GBIF	Austria: 3827091655	47.7137	12.9289	alpestris
GBIF	Austria: 3827097435	47.2327	12.7262	alpestris
GBIF	Austria: 3827135468	47.7911	13.0441	alpestris
GBIF	Austria: 3827185350	47.2121	12.5977	alpestris
GBIF	Austria: 3827208682	47.2713	13.412	alpestris
GBIF	Austria: 3827247257	47.8369	13.1623	alpestris
GBIF	Austria: 3827275389	47.2119	12.5977	alpestris
GBIF	Austria: 3827336750	47.6499	13.4327	alpestris
GBIF	Austria: 3827345563	47.2324	12.7257	alpestris
GBIF	Austria: 3827399521	47.6446	13.1655	alpestris
GBIF	Austria: 3827450416	47.2127	12.5981	alpestris
GBIF	Austria: 3827469391	47.49	10.7499	alpestris
GBIF	Austria: 3827492408	47.3195	12.4899	alpestris
GBIF	Austria: 3858249172	47.242	10.9477	alpestris
GBIF	Austria: 3858335328	47.6356	15.8269	alpestris
GBIF	Austria: 3858388559	47.9747	14.3877	alpestris
GBIF	Austria: 3858461655	47.6287	12.7955	alpestris
GBIF	Austria: 3858547840	47.2575	10.1169	alpestris
GBIF	Austria: 3859116132	47.3088	11.2909	alpestris
GBIF	Austria: 3859473892	47.2535	12.2716	alpestris
GBIF	Austria: 3859849061	47.2526	11.3149	alpestris
GBIF	Austria: 3860063558	47.7279	15.684	alpestris
GBIF	Austria: 3860388466	48.1897	16.1239	alpestris
GBIF	Austria: 3860488288	48.1904	16.125	alpestris
GBIF	Austria: 3860532496	47.2386	11.2014	alpestris
GBIF	Austria: 3860719485	48.228	16.1969	alpestris
GBIF	Austria: 3873258565	47.036	10.5803	alpestris
GBIF	Austria: 3873300543	48.1749	16.123	alpestris
GBIF	Austria: 3873314610	47.4126	14.2152	alpestris
GBIF	Austria: 3873433837	47.1102	11.6034	alpestris
GBIF	Austria: 3873459491	47.2192	12.6998	alpestris
GBIF	Austria: 3873466943	47.1102	11.6035	alpestris
GBIF	Austria: 3873586375	47.4119	14.2165	alpestris
GBIF	Austria: 3873733759	46.8588	13.9334	alpestris
GBIF	Austria: 3874045734	47.4083	14.2087	alpestris
GBIF	Austria: 3881486955	47.1613	13.0537	alpestris
GBIF	Austria: 3881622350	47.2119	11.3297	alpestris
GBIF	Austria: 3881694496	47.0948	11.6616	alpestris
GBIF	Austria: 3883374013	48.1	13.4167	alpestris
GBIF	Austria: 3883374110	47.9167	14.4833	alpestris
GBIF	Austria: 3883374121	47.4833	13.7167	alpestris
GBIF	Austria: 3883374161	47.7833	13.85	alpestris
GBIF	Austria: 3883374186	47.75	14.5833	alpestris
GBIF	Austria: 3883379211	47.8167	13.9333	alpestris
GBIF	Austria: 3883379236	48.25	14.8667	alpestris
GBIF	Austria: 3883383053	48.1167	14.4167	alpestris
GBIF	Austria: 3883383204	47.6833	14.1167	alpestris
GBIF	Austria: 3883383240	47.95	13.8	alpestris
GBIF	Austria: 3883383241	48.0833	14.4667	alpestris
GBIF	Austria: 3883388318	47.7833	14.3333	alpestris
GBIF	Austria: 3883392408	47.6167	13.65	alpestris
GBIF	Austria: 3883393432	47.8667	13.3	alpestris
GBIF	Austria: 3883393435	47.9667	13.9333	alpestris
GBIF	Austria: 3883393450	47.7	13.7333	alpestris
GBIF	Austria: 3883393468	48.0167	14.35	alpestris
GBIF	Austria: 3883393488	47.8	14.4333	alpestris
GBIF	Austria: 3883393685	47.7667	14.4167	alpestris
GBIF	Austria: 3883393752	48.5	14.85	alpestris
GBIF	Austria: 3883393753	48.4833	13.6	alpestris
GBIF	Austria: 3883393762	48.0667	13.4667	alpestris
GBIF	Austria: 3883393781	47.7833	13.55	alpestris
GBIF	Austria: 3883397402	47.8333	14.45	alpestris
GBIF	Austria: 3883397523	47.6333	14.3167	alpestris
GBIF	Austria: 3883397528	48.6	14.6167	alpestris
GBIF	Austria: 3883397538	47.7167	13.5833	alpestris
GBIF	Austria: 3883397550	47.6667	14.3	alpestris
GBIF	Austria: 3883397581	48.45	14.1833	alpestris
GBIF	Austria: 3883417817	47.9167	14.3833	alpestris
GBIF	Austria: 3883417928	47.7167	13.85	alpestris
GBIF	Austria: 3883417942	48.1167	12.75	alpestris
GBIF	Austria: 3883430363	48.3667	14.0167	alpestris
GBIF	Austria: 3883430369	47.7	14.15	alpestris
GBIF	Austria: 3883430407	47.9167	13.3167	alpestris
GBIF	Austria: 3883430687	48.1833	14	alpestris
GBIF	Austria: 3883430715	47.7667	14.5167	alpestris
GBIF	Austria: 3883430784	48.1167	12.9667	alpestris
GBIF	Austria: 3883430812	48.55	13.4333	alpestris
GBIF	Austria: 3883430880	47.6167	13.5333	alpestris
GBIF	Austria: 3883436663	47.8833	14.2167	alpestris
GBIF	Austria: 3883436726	47.8333	14.2167	alpestris
GBIF	Austria: 3883436763	48.55	14.6833	alpestris
GBIF	Austria: 3883436767	47.8	13.7667	alpestris
GBIF	Austria: 3883436786	47.9167	13.7833	alpestris
GBIF	Austria: 3883436787	47.9833	14.15	alpestris
GBIF	Austria: 3883436794	47.9667	14.3667	alpestris
GBIF	Austria: 3883436807	47.9333	13.35	alpestris
GBIF	Austria: 3883436828	47.8667	14.5333	alpestris
GBIF	Austria: 3883437145	48.6167	14.6167	alpestris
GBIF	Austria: 3883437188	48.1	14.1667	alpestris
GBIF	Austria: 3883437219	48.4833	14.85	alpestris
GBIF	Austria: 3883437237	48.0667	12.9167	alpestris
GBIF	Austria: 3883437265	48.2	13.2333	alpestris
GBIF	Austria: 3883437299	48.7	13.9	alpestris
GBIF	Austria: 3883450304	47.65	14.2	alpestris
GBIF	Austria: 3883463001	47.847	13.3125	alpestris
GBIF	Austria: 3883463007	47.8874	13.3007	alpestris
GBIF	Austria: 3883464170	47.8468	13.3011	alpestris
GBIF	Austria: 3883468873	47.8468	13.3013	alpestris
GBIF	Austria: 3883468883	47.8915	13.2961	alpestris
GBIF	Austria: 3883471340	47.85	13.8333	alpestris
GBIF	Austria: 3883471420	47.6167	13.6167	alpestris
GBIF	Austria: 3883471423	48.2333	14.0167	alpestris
GBIF	Austria: 3883471428	47.9	14.2167	alpestris
GBIF	Austria: 3883471433	47.6167	14.2667	alpestris
GBIF	Austria: 3883471452	48.6833	13.9833	alpestris
GBIF	Austria: 3883471456	47.95	14.2333	alpestris
GBIF	Austria: 3883471481	48.0333	14.3667	alpestris
GBIF	Austria: 3883471486	48.0167	14.3833	alpestris
GBIF	Austria: 3883471505	48.05	14.3333	alpestris
GBIF	Austria: 3883471543	48.3667	13.5667	alpestris
GBIF	Austria: 3883471791	47.8833	14.0167	alpestris
GBIF	Austria: 3883471800	48.7	13.9333	alpestris
GBIF	Austria: 3883471864	48.4667	13.9167	alpestris
GBIF	Austria: 3883471871	47.65	14.3	alpestris
GBIF	Austria: 3883471993	48	13.6833	alpestris
GBIF	Austria: 3883472030	47.7833	14.4833	alpestris
GBIF	Austria: 3883472047	47.5	13.5333	alpestris
GBIF	Austria: 3883480093	47.3	11.5	alpestris
GBIF	Austria: 3883484400	47.8864	13.3195	alpestris
GBIF	Austria: 3883484401	47.8886	13.3009	alpestris
GBIF	Austria: 3883484404	47.8811	13.33	alpestris
GBIF	Austria: 3883484415	47.8998	13.3966	alpestris
GBIF	Austria: 3883484446	47.6	14.1333	alpestris
GBIF	Austria: 3883484474	47.8833	14.35	alpestris
GBIF	Austria: 3883487523	47.8917	13.3	alpestris
GBIF	Austria: 3883487525	47.8997	13.3969	alpestris
GBIF	Austria: 3883495351	47.9833	13.9167	alpestris
GBIF	Austria: 3883495371	47.6333	14.0833	alpestris
GBIF	Austria: 3883495372	48.2	13.2	alpestris
GBIF	Austria: 3883495411	48.0333	12.9333	alpestris
GBIF	Austria: 3883495416	47.9833	13.4167	alpestris
GBIF	Austria: 3883495418	47.95	13.6167	alpestris
GBIF	Austria: 3883495425	47.85	13.65	alpestris
GBIF	Austria: 3883495428	47.8167	14.05	alpestris
GBIF	Austria: 3883495429	47.8	14.0333	alpestris
GBIF	Austria: 3883495557	47.8167	13.9	alpestris
GBIF	Austria: 3883495847	47.6667	14.2667	alpestris
GBIF	Austria: 3883495875	48.1333	13.4167	alpestris
GBIF	Austria: 3883495878	48.1	13.5	alpestris
GBIF	Austria: 3883495928	48.1333	12.9833	alpestris
GBIF	Austria: 3883495976	48	13.9167	alpestris
GBIF	Austria: 3883511877	47.25	11.53	alpestris
GBIF	Austria: 3883520602	47.8473	13.3125	alpestris
GBIF	Austria: 3883520661	47.25	13.55	alpestris
GBIF	Austria: 3883522245	47.8167	14.2333	alpestris
GBIF	Austria: 3883527078	47.9	14.0667	alpestris
GBIF	Austria: 3883527086	47.9333	14.3167	alpestris
GBIF	Austria: 3883536305	48.5	13.6833	alpestris
GBIF	Austria: 3883536320	48.4333	13.5667	alpestris
GBIF	Austria: 3883536353	47.7167	14.1167	alpestris
GBIF	Austria: 3883536370	48.25	14.65	alpestris
GBIF	Austria: 3883536371	48.1667	13.0667	alpestris
GBIF	Austria: 3883536377	48.2833	14.5333	alpestris
GBIF	Austria: 3883536378	47.9167	13.5	alpestris
GBIF	Austria: 3883536386	48.4167	13.5	alpestris
GBIF	Austria: 3883536540	47.75	14.35	alpestris
GBIF	Austria: 3883536542	47.8	14.45	alpestris
GBIF	Austria: 3883536690	47.7667	14.3	alpestris
GBIF	Austria: 3883536819	48.55	14.6333	alpestris
GBIF	Austria: 3883536878	47.55	13.5833	alpestris
GBIF	Austria: 3883536904	48.4833	13.7833	alpestris
GBIF	Austria: 3883536927	48.05	13.5	alpestris
GBIF	Austria: 3883536934	48.2667	14.9	alpestris
GBIF	Austria: 3883536935	48.2	13.0833	alpestris
GBIF	Austria: 3883536955	47.7333	14.5167	alpestris
GBIF	Austria: 3883536967	48.2167	13.2333	alpestris
GBIF	Austria: 3883536996	48.7167	13.8833	alpestris
GBIF	Austria: 3883537021	47.75	13.95	alpestris
GBIF	Austria: 3883537022	47.6333	14.2667	alpestris
GBIF	Austria: 3883537047	48.2667	14.05	alpestris
GBIF	Austria: 3883537063	48.2333	14.7667	alpestris
GBIF	Austria: 3883548385	47.95	14.45	alpestris
GBIF	Austria: 3883548408	48.4833	13.6833	alpestris
GBIF	Austria: 3883548439	47.7667	14.5	alpestris
GBIF	Austria: 3883548446	47.7167	13.5667	alpestris
GBIF	Austria: 3883548468	48.1667	13.95	alpestris
GBIF	Austria: 3883548469	48.0167	13.2667	alpestris
GBIF	Austria: 3883548478	48.0667	12.8167	alpestris
GBIF	Austria: 3883548482	48.55	14.1333	alpestris
GBIF	Austria: 3883548504	48.4	13.4833	alpestris
GBIF	Austria: 3883548517	47.95	14.5	alpestris
GBIF	Austria: 3883548523	47.8667	13.35	alpestris
GBIF	Austria: 3883548830	48.15	13.8167	alpestris
GBIF	Austria: 3883548878	48.1	13.9	alpestris
GBIF	Austria: 3883548912	47.7667	14.4667	alpestris
GBIF	Austria: 3883548947	47.5167	13.6833	alpestris
GBIF	Austria: 3883548953	47.65	14.2833	alpestris
GBIF	Austria: 3883548968	48.3833	13.8667	alpestris
GBIF	Austria: 3883548970	47.55	13.5667	alpestris
GBIF	Austria: 3883548983	48.1	13.4833	alpestris
GBIF	Austria: 3883549023	48.05	13.6167	alpestris
GBIF	Austria: 3883549039	48.0833	13.2833	alpestris
GBIF	Austria: 3883549047	47.5667	13.6833	alpestris
GBIF	Austria: 3883549085	48.0167	13.9	alpestris
GBIF	Austria: 3883561606	47.8465	13.3007	alpestris
GBIF	Austria: 3883561669	47.75	13.6333	alpestris
GBIF	Austria: 3883561676	47.6667	13.8833	alpestris
GBIF	Austria: 3883561680	47.8	14.3833	alpestris
GBIF	Austria: 3883561695	47.9333	14.5333	alpestris
GBIF	Austria: 3883583461	47.9029	13.3975	alpestris
GBIF	Austria: 3883627355	47.8724	13.3575	alpestris
GBIF	Austria: 3883627405	48.6667	13.8667	alpestris
GBIF	Austria: 3883627420	47.9833	14.4333	alpestris
GBIF	Austria: 3883636305	47.8333	14.35	alpestris
GBIF	Austria: 3883636314	47.6833	13.8333	alpestris
GBIF	Austria: 3883636319	48.6167	13.95	alpestris
GBIF	Austria: 3883636331	47.95	14.55	alpestris
GBIF	Austria: 3883636348	48.7	13.8833	alpestris
GBIF	Austria: 3883636382	48.1167	12.7833	alpestris
GBIF	Austria: 3884577677	48.1129	13.9651	alpestris
GBIF	Austria: 3884584558	48.1096	13.959	alpestris
GBIF	Austria: 3884602079	48.1092	13.9578	alpestris
GBIF	Austria: 3884602081	48.1127	13.9656	alpestris
GBIF	Austria: 3884622413	48.078	13.9129	alpestris
GBIF	Austria: 3884622421	48.1129	13.9656	alpestris
GBIF	Austria: 3885008438	48.6667	14.0333	alpestris
GBIF	Austria: 3885008571	48.45	13.4167	alpestris
GBIF	Austria: 3885008580	48.3833	14.25	alpestris
GBIF	Austria: 3885008617	47.65	14.3833	alpestris
GBIF	Austria: 3885008629	47.9167	13.8	alpestris
GBIF	Austria: 3885008633	48.1667	13.0833	alpestris
GBIF	Austria: 3885008635	48.0833	13.9167	alpestris
GBIF	Austria: 3885008646	47.9833	14.4167	alpestris
GBIF	Austria: 3885008682	47.7	13.5667	alpestris
GBIF	Austria: 3885008687	47.9833	13.1667	alpestris
GBIF	Austria: 3885008690	47.9833	13.5167	alpestris
GBIF	Austria: 3885008699	47.8167	14.2167	alpestris
GBIF	Austria: 3885008750	48.05	14.35	alpestris
GBIF	Austria: 3885008770	48	14.3167	alpestris
GBIF	Austria: 3885008899	48.15	13.8333	alpestris
GBIF	Austria: 3885009074	47.6	13.5333	alpestris
GBIF	Austria: 3885009117	48.6833	13.9333	alpestris
GBIF	Austria: 3885009128	47.5333	13.4667	alpestris
GBIF	Austria: 3885009173	48.05	12.9333	alpestris
GBIF	Austria: 3885009174	48.0833	12.9667	alpestris
GBIF	Austria: 3885009176	48.2	14	alpestris
GBIF	Austria: 3885009184	48.2333	14.95	alpestris
GBIF	Austria: 3885009201	47.9167	14.6167	alpestris
GBIF	Austria: 3885009266	48.25	13.0333	alpestris
GBIF	Austria: 3885009268	47.7333	13.65	alpestris
GBIF	Austria: 3885009270	47.8	13.8667	alpestris
GBIF	Austria: 3885020600	48.15	13.2333	alpestris
GBIF	Austria: 3885020674	48.3333	13.9	alpestris
GBIF	Austria: 3885020766	47.7833	14.4	alpestris
GBIF	Austria: 3885020777	48.0333	14.3333	alpestris
GBIF	Austria: 3885020784	48.4	13.5333	alpestris
GBIF	Austria: 3885020882	47.7833	14.0167	alpestris
GBIF	Austria: 3885020896	47.7333	13.75	alpestris
GBIF	Austria: 3885021096	47.8833	14.4	alpestris
GBIF	Austria: 3885021161	48.6833	13.95	alpestris
GBIF	Austria: 3885021184	48.1167	13.3667	alpestris
GBIF	Austria: 3885021214	48.05	13.7833	alpestris
GBIF	Austria: 3885021217	48.0333	14.1667	alpestris
GBIF	Austria: 3885021218	48.2833	14.65	alpestris
GBIF	Austria: 3885021228	48.0333	13.4167	alpestris
GBIF	Austria: 3885021244	48.5167	14.7333	alpestris
GBIF	Austria: 3885084203	47.8774	13.3766	alpestris
GBIF	Austria: 3885084235	47.5333	13.55	alpestris
GBIF	Austria: 3885097068	48.6333	13.9167	alpestris
GBIF	Austria: 3885131504	48.4167	13.8833	alpestris
GBIF	Austria: 3885131573	48.2667	14.7667	alpestris
GBIF	Austria: 3885131618	48.3667	13.5333	alpestris
GBIF	Austria: 3885131642	47.7833	14.4167	alpestris
GBIF	Austria: 3885131655	48.0667	12.9667	alpestris
GBIF	Austria: 3885131660	48.0667	12.95	alpestris
GBIF	Austria: 3885131683	47.5	13.6667	alpestris
GBIF	Austria: 3885131717	47.9	13.35	alpestris
GBIF	Austria: 3885131728	47.8833	13.8333	alpestris
GBIF	Austria: 3885131833	47.7833	14	alpestris
GBIF	Austria: 3885131976	47.8	14.2667	alpestris
GBIF	Austria: 3885132026	48.25	14.6	alpestris
GBIF	Austria: 3885132067	47.7167	13.7667	alpestris
GBIF	Austria: 3885132074	48.5333	13.8333	alpestris
GBIF	Austria: 3885132098	48.55	13.5333	alpestris
GBIF	Austria: 3885132163	47.75	13.65	alpestris
GBIF	Austria: 3885132173	48.3167	14.6667	alpestris
GBIF	Austria: 3885132175	48.0167	13.5833	alpestris
GBIF	Austria: 3885211688	47.893	13.3305	alpestris
GBIF	Austria: 3885211719	47.7333	14.3667	alpestris
GBIF	Austria: 3885232341	48.5833	14.4667	alpestris
GBIF	Austria: 3885232377	47.65	13.65	alpestris
GBIF	Austria: 3885232380	48.7167	13.8	alpestris
GBIF	Austria: 3885232401	48.0667	13.6833	alpestris
GBIF	Austria: 3885232402	48.0333	14.2	alpestris
GBIF	Austria: 3885232461	48.1333	13.2333	alpestris
GBIF	Austria: 3885232484	47.8	14.3333	alpestris
GBIF	Austria: 3885232535	48.4167	13.55	alpestris
GBIF	Austria: 3885232620	47.8333	13.8167	alpestris
GBIF	Austria: 3885232750	47.85	14.1333	alpestris
GBIF	Austria: 3885232777	47.65	14.3167	alpestris
GBIF	Austria: 3885232790	48.5667	14.6333	alpestris
GBIF	Austria: 3885232791	47.5167	13.5167	alpestris
GBIF	Austria: 3885232805	48.4333	13.45	alpestris
GBIF	Austria: 3885232829	48.0333	13.4333	alpestris
GBIF	Austria: 3885232851	47.5333	13.5	alpestris
GBIF	Austria: 3885232870	48.6833	13.8167	alpestris
GBIF	Austria: 3885232902	47.8333	14.4333	alpestris
GBIF	Austria: 3885232928	47.5333	13.5333	alpestris
GBIF	Austria: 3885271579	47.95	14.3667	alpestris
GBIF	Austria: 3885271600	48.0667	13.0333	alpestris
GBIF	Austria: 3885271614	48.3167	13.6	alpestris
GBIF	Austria: 3885271686	48.3167	14.7667	alpestris
GBIF	Austria: 3885271687	47.9667	14.3	alpestris
GBIF	Austria: 3885271688	47.6333	13.6	alpestris
GBIF	Austria: 3885271712	48.0333	13.6833	alpestris
GBIF	Austria: 3885271731	48.4	13.55	alpestris
GBIF	Austria: 3885271765	47.7667	14.3333	alpestris
GBIF	Austria: 3885271814	47.8333	13.8667	alpestris
GBIF	Austria: 3885271817	47.8167	13.8667	alpestris
GBIF	Austria: 3885271880	47.7167	14.45	alpestris
GBIF	Austria: 3885271962	47.7833	14.35	alpestris
GBIF	Austria: 3885271988	48.35	14.6833	alpestris
GBIF	Austria: 3885271994	47.5167	13.6167	alpestris
GBIF	Austria: 3885272001	48.1833	13.95	alpestris
GBIF	Austria: 3885272016	48.0667	13.7833	alpestris
GBIF	Austria: 3885272024	48.1	12.9833	alpestris
GBIF	Austria: 3885272030	48.05	13.4333	alpestris
GBIF	Austria: 3885272035	48.2	14.7833	alpestris
GBIF	Austria: 3885272048	48	13.65	alpestris
GBIF	Austria: 3885272110	47.5333	13.5167	alpestris
GBIF	Austria: 3885287125	48.6	13.8667	alpestris
GBIF	Austria: 3885287130	47.6833	13.8667	alpestris
GBIF	Austria: 3885287142	47.9667	14.5	alpestris
GBIF	Austria: 3885331071	48.1	12.75	alpestris
GBIF	Austria: 3885386705	47.65	14.2333	alpestris
GBIF	Austria: 3885386747	47.95	14.5333	alpestris
GBIF	Austria: 3885386757	47.8	13.9833	alpestris
GBIF	Austria: 3885386761	48.0833	13.8667	alpestris
GBIF	Austria: 3885386763	47.9667	14.25	alpestris
GBIF	Austria: 3885386793	47.8333	14.0833	alpestris
GBIF	Austria: 3885386794	48.0667	13.6167	alpestris
GBIF	Austria: 3885386799	47.8667	14.1167	alpestris
GBIF	Austria: 3885386801	47.8167	13.6	alpestris
GBIF	Austria: 3885386878	47.8167	13.85	alpestris
GBIF	Austria: 3885386892	47.7833	14.2833	alpestris
GBIF	Austria: 3885386921	48	14.4	alpestris
GBIF	Austria: 3885387037	47.7833	14.3	alpestris
GBIF	Austria: 3885387054	48.3167	14.6833	alpestris
GBIF	Austria: 3885387058	48.0667	13.65	alpestris
GBIF	Austria: 3885387075	48.1	12.9667	alpestris
GBIF	Austria: 3885387080	48.0167	13.4667	alpestris
GBIF	Austria: 3885387124	47.6	13.6833	alpestris
GBIF	Austria: 3885446785	47.6833	13.55	alpestris
GBIF	Austria: 3885446801	48.6167	13.9833	alpestris
GBIF	Austria: 3885446805	48	14.4333	alpestris
GBIF	Austria: 3885485243	47.85	14.0833	alpestris
GBIF	Austria: 3885485283	48.3	14.75	alpestris
GBIF	Austria: 3885485297	47.7	13.6	alpestris
GBIF	Austria: 3885499307	48.0333	14.4167	alpestris
GBIF	Austria: 3885499312	47.55	13.5333	alpestris
GBIF	Austria: 3885499337	47.9333	14.4333	alpestris
GBIF	Austria: 3885499341	47.8667	13.8167	alpestris
GBIF	Austria: 3885499401	47.8167	13.9833	alpestris
GBIF	Austria: 3885499442	47.7	14.45	alpestris
GBIF	Austria: 3885499518	47.8	14.3	alpestris
GBIF	Austria: 3885499524	48.6667	14.0167	alpestris
GBIF	Austria: 3885499542	47.6833	13.7167	alpestris
GBIF	Austria: 3885499545	48.35	14.6667	alpestris
GBIF	Austria: 3885499547	48.3333	14.7	alpestris
GBIF	Austria: 3885499562	48.2167	14.7667	alpestris
GBIF	Austria: 3885499566	48.0333	13.4833	alpestris
GBIF	Austria: 3885499573	48.0833	13.4833	alpestris
GBIF	Austria: 3885499576	47.5333	13.6667	alpestris
GBIF	Austria: 3885499615	47.65	14.1667	alpestris
GBIF	Austria: 3885503289	47.9167	14.5333	alpestris
GBIF	Austria: 3885517331	47.65	14.2667	alpestris
GBIF	Austria: 3885517438	47.8	14.3167	alpestris
GBIF	Austria: 3885517439	47.6667	14.1667	alpestris
GBIF	Austria: 3885517458	47.5	13.6833	alpestris
GBIF	Austria: 3885517470	48	14.4167	alpestris
GBIF	Austria: 3885517472	48.0167	14.4333	alpestris
[truncated: 15,475 more rows]

## Sheet: Table S3
Table S3. Permits to conduct fieldwork.
Country	Agency	Number
Albania	Ministry of Environment of Albania	Research Request No. 6584
Bosnia and Hezegovina	Federal ministry of environment and tourism	04/2-19-2-235/24
Bosnia and Hezegovina	Federal ministry of environment and tourism	04/2-19-2-243/25
Bosnia and Hezegovina	Republic Institute for Protection of Cultural, Historical and Natural Heritage of Republika Srpska	07/130/625-225/23
Bosnia and Hezegovina	Republic Institute for Protection of Cultural, Historical and Natural Heritage of Republika Srpska	07/1.30/625-299/24
Bulgaria	Bulgarian Ministry of Environment and Water	767/24.01.2019
Bulgaria	Bulgarian Ministry of Environment and Water	861/13.01.2021
Croatia	Ministry of Environmental Protection and Green Transition	KLASA UP/I-612-07/17-48/77
Croatia	Ministry of Economy and Sustainable Development	UP/I-612-07/20-48/38
Croatia	Ministry of Economy and Sustainable Development	UP/I-352-04/22-08/75
Croatia	Ministry of Economy and Sustainable Development	URBROJ 517-07-1-1-1-17-4
Croatia	Ministry of Economy and Sustainable Development	URBROJ 517-05-1-1-20-4
Croatia	Ministry of Economy and Sustainable Development	URBROJ 517-10-1-1-22-3
Greece	Greek Ministry of the Environment	ΩΓ5Β465ΦΘΗ-ΘΣΜ
Greece	Greek Ministry of the Environment	ΩΚΖΤ4653Π8-422
Hungary	National Inspectorate for Environment, Nature and Water (now Ministry of Agriculture)	14/3535/2/2010
Italy	Italian Ministry of Environment	DPN/2D/2003/2267
Italy	Italian Ministry of Environment	DPN-2009-0005106
North Macedonia	Ministry of Environment and Physical Planning of North Macedonia	UP1-11/1-504/2023
Poland	General Directorate for Environmental Protection in Poland	DZP-WG.6401.02.2.2018.kp.2
Poland	Regional Director of Environmental Protection	OP.6401.71.2023.GZ
Romania	Comisia pentru Ocrotirea Monumentelor Naturii	4105/15.05.2018
Romania	Comisia pentru Ocrotirea Monumentelor Naturii	4886/25.07.2022
Romania	Comisia pentru Ocrotirea Monumentelor Naturii	4966/02.02.2023
Romania	Retezat National Park Administration	1118/27.07.2022
Romania	Retezat National Park Administration	230/26.02.2024
Serbia	Serbian Ministry of Environmental Protection	353-01-214/2023-04
Serbia	Serbian Ministry of Environmental Protection	1121052024
Serbia	Serbian Ministry of Environmental Protection	14850004003501086
Slovenia	Ministry of Agriculture and Environment - Agency of the Republic of Slovenia for the Environment	35601-66/2013-4
Slovenia	Ministrstvo za okolje in prostor - Agencija Republike Slovenije za okolje	35601-28/2017-5
Slovenia	Slovenian Environmental Agency	35601-40/2017-4
Slovenia	Triglav National Park	35611-22/2021 -2
Spain	Servicio de Especies Protegidas, Principado de Asturias	DECO/2021/2301
Spain	Servicio de Conservación de la Biodiversidad, Gobierno de Navarra	0001-0261-2021-000014
The Netherlands	Ministry of Economic Affairs and Climate Policy, via Reptile, Amphibian and Fish Conservation Netherlands (RAVON)	FF/75A/2016/015

## Sheet: Table S4
Table S4. GenBank accession numbers for mtDNA haplotypes.
mtDNA haplotype	GenBank Accession
CB_3	OR058988
CB_4	OR058989
CB_5	OR058990
CB_6	OR058991
CB_8	OR058993
CB_9	OR058994
CB_13	OR058998
CB_17	OR059002
EWES_1	OR059005
EWES_3	OR059007
EWES_4	OR059008
EWES_6	OR059010
EWES_10	OR059014
EWES_11	OR059015
EWES_12	OR059016
EWES_15	OR059019
EWES_25	OR059029
EWES_30	OR059034
EWES_39	OR059043
EWES_42	OR059046
IT_1	OR059047
IT_6	OR059052
IT_7	OR059053
MONT_2	OR059055
MONT_3	OR059056
MONT_4	OR059057
MONT_5	OR059058
NBR_4	OR059063
NBR_5	OR059064
NBR_8	OR059067
NBR_9	OR059068
NBR_12	OR059071
NBR_13	OR059072
NBR_14	OR059073
NBR_15	OR059074
NBR_16	OR059075
NBR_17	OR059076
NBR_18	OR059077
NBR_19	PV647829
NBR_20	PV647830
NBR_21	PV647831
NBR_22	PV647832
NBR_23	PV647833
NBR_24	PV647834
SB_1	OR059078
SB_2	OR059079
SB_3	OR059080
SB_5	OR059082
SB_7	OR059084
SB_8	PV647828
VLAS_1	OR059085

## Sheet: Table S5
Table S5. Dsuite statistics.
P1	P2	P3	Dstatistic	Z-score	p-value	f4-ratio	BBAA	ABBA	BABA
Italy	Central + Western Europe	Central Balkan	0.250359	566267	0.00149034	0.244564	134635	132265	792982
Central Balkan	Northern Balkan	Central + Western Europe	0.192752	562829	0.00182006	0.172746	143575	122072	826177
Central Balkan	Southern Romania	Central + Western Europe	0.157074	433496	0.14579	0.131162	158162	109189	795438
Central + Western Europe	Central Balkan	Southern Balkan	0.18249	567513	0.00138582	0.169471	186978	110215	76197
Spain	Central + Western Europe	Central Balkan	0.0188184	0.36595	0.714402	0.0180968	167243	80165	772036
Central + Western Europe	Central Balkan	Vlasina	0.265284	768815	1.49282e-09	0.198872	152977	122556	711647
Central Balkan	Northern Balkan	Italy	0.0977594	246109	0.0138516	0.0569003	184826	906569	745102
Central Balkan	Southern Romania	Italy	0.0592448	147006	0.141544	0.0322697	197912	814335	723241
Italy	Central Balkan	Southern Balkan	0.281765	6822	8.97792e-07	0.266776	157951	134755	755097
Italy	Spain	Central Balkan	0.265211	495165	0.0073588	0.232856	150366	114457	664723
Italy	Central Balkan	Vlasina	0.351595	932076	2.3e-16	0.279071	129657	149393	716688
Northern Balkan	Southern Romania	Central Balkan	0.0897453	285199	0.00434464	0.160109	139057	109825	917356
Northern Balkan	Central Balkan	Southern Balkan	0.0798503	277832	0.00546402	0.0680743	221917	826357	704146
Central Balkan	Northern Balkan	Spain	0.123996	306466	0.00217921	0.0795688	140199	102394	798026
Northern Balkan	Central Balkan	Vlasina	0.0876374	287047	0.00409858	0.0672776	184339	931514	781399
Central Balkan	Southern Romania	Southern Balkan	0.0265802	0.592292	0.553655	0.0239379	229.77	764329	724749
Central Balkan	Southern Romania	Spain	0.0866992	22172	0.0266093	0.0516114	150912	914433	768522
Central Balkan	Southern Romania	Vlasina	0.115466	309752	0.00195146	0.0950622	181899	950831	753983
Spain	Central Balkan	Southern Balkan	0.155636	403917	5.36407	0.147014	175349	103481	756086
Vlasina	Central Balkan	Southern Balkan	0.100032	272112	0.00650612	0.108069	152221	107716	881256
Spain	Central Balkan	Vlasina	0.23056	519669	0.0202868	0.181906	142719	117946	737487
Italy	Central + Western Europe	Northern Balkan	0.31698	747818	7.53581e-09	0.420621	120469	156.37	810978
Italy	Central + Western Europe	Southern Romania	0.332847	865064	2.3e-16	0.258951	122345	149602	748827
Italy	Central + Western Europe	Southern Balkan	0.154594	329536	0.000982961	0.12304	210443	100936	739062
Central + Western Europe	Spain	Italy	0.173059	318129	0.0014662	0.132544	149985	988403	696769
Italy	Central + Western Europe	Vlasina	0.167285	358043	0.000343024	0.109645	187648	105723	754205
Southern Romania	Northern Balkan	Central + Western Europe	0.0483009	14458	0.148233	0.0468941	168952	100692	914135
Central + Western Europe	Northern Balkan	Southern Balkan	0.134738	59615	0.000249929	0.108316	221201	91187	695321
Spain	Central + Western Europe	Northern Balkan	0.102436	192339	0.0544316	0.150478	149609	100659	819531
Central + Western Europe	Northern Balkan	Vlasina	0.210592	659633	4.21461e-06	0.140674	188003	104173	679294
Central + Western Europe	Southern Romania	Southern Balkan	0.214117	594906	2.6969e-05	0.181288	206825	102027	660405
Spain	Central + Western Europe	Southern Romania	0.092293	180366	0.0712845	0.0693949	154588	954725	793386
Central + Western Europe	Southern Romania	Vlasina	0.373339	148929	2.3e-16	0.274905	170799	130834	597003
Central + Western Europe	Spain	Southern Balkan	0.0101867	0.215402	0.829454	0.00683722	254	64392	630934
Central + Western Europe	Vlasina	Southern Balkan	0.0667069	204094	0.0412568	0.0723596	125889	112728	98629
Central + Western Europe	Spain	Vlasina	0.0268483	0.47347	0.635878	0.0148862	224679	701511	664827
Southern Romania	Northern Balkan	Italy	0.0479621	116455	0.244202	0.0265954	218913	78841	716243
Italy	Northern Balkan	Southern Balkan	0.263938	707843	1.45801e-07	0.226146	169427	120559	702082
Italy	Spain	Northern Balkan	0.279091	658756	4.47117e-06	0.308542	136.04	121956	687356
Italy	Northern Balkan	Vlasina	0.311224	106367	2.3e-16	0.230895	145673	135613	712364
Italy	Southern Romania	Southern Balkan	0.310954	716804	7.60796e-08	0.282712	159683	131.12	689176
Italy	Spain	Southern Romania	0.285671	56833	0.00132121	0.192969	142124	120858	671498
Italy	Southern Romania	Vlasina	0.417777	136032	2.3e-16	0.340048	131293	159996	657038
Italy	Spain	Southern Balkan	0.186061	334682	0.000817436	0.130961	223716	894641	613952
Italy	Vlasina	Southern Balkan	0.168811	507097	0.0395802	0.18134	117484	134139	95392
Italy	Spain	Vlasina	0.184475	355886	0.000372473	0.112201	198493	968757	667001
Northern Balkan	Southern Romania	Southern Balkan	0.111138	291202	0.00359097	0.0876169	260543	775011	619976
Southern Romania	Northern Balkan	Spain	0.0446031	11634	0.244667	0.0278619	170593	870126	79582
Northern Balkan	Southern Romania	Vlasina	0.213383	673376	1.65339e-06	0.156441	215.25	988505	640832
Spain	Northern Balkan	Southern Balkan	0.115517	301568	0.00256408	0.0981733	194313	899496	713202
Vlasina	Northern Balkan	Southern Balkan	0.0418327	134275	0.179354	0.0458645	143985	103101	948211
Spain	Northern Balkan	Vlasina	0.173037	406149	4.87605	0.124572	161984	102355	721576
Spain	Southern Romania	Southern Balkan	0.1933	483455	0.133446	0.170363	183256	989684	669051
Vlasina	Southern Romania	Southern Balkan	0.117196	276523	0.00568827	0.117485	161284	992136	783982
Spain	Southern Romania	Vlasina	0.328865	103309	2.3e-16	0.25796	146157	126448	638617
Spain	Vlasina	Southern Balkan	0.0616627	147367	0.140569	0.0704594	127254	111608	98643
